# Supplementary material for: Seasonal variations in composition and function of gut microbiota in grazing yaks: Implications for adaptation to dietary shift on the Qinghai‐Tibet plateau
Source: Ecol Evol. 2024 Oct 22;14(10):e70337. doi: 10.1002/ece3.70337 (PMC11495855; doi:10.1002/ece3.70337)
Supplement: Supplementary file 2 — Table S2. [file ECE3-14-e70337-s002.xlsx]

## Sheet: Sheet1
Taxon
Unassigned; Unassigned; Unassigned; Unassigned; Unassigned; Unassigned; Unassigned
k__Archaea; p__Candidatus_Aenigmarchaeota; c__Unclassified; o__Unclassified; f__Unclassified; g__Unclassified; s__Candidatus_Aenigmarchaeota_archaeon
k__Archaea; p__Candidatus_Aenigmarchaeota; c__Unclassified; o__Unclassified; f__Unclassified; g__Unclassified; s__Candidatus_Aenigmarchaeota_archaeon_CG15_BIG_FIL_POST_REV_8_21_14_020_37_27
k__Archaea; p__Candidatus_Aenigmarchaeota; c__Unclassified; o__Unclassified; f__Unclassified; g__Unclassified; s__Candidatus_Aenigmarchaeota_archaeon_CG1_02_38_14
k__Archaea; p__Candidatus_Aenigmarchaeota; c__Unclassified; o__Unclassified; f__Unclassified; g__Unclassified; s__Candidatus_Aenigmarchaeota_archaeon_ex4484_14
k__Archaea; p__Candidatus_Aenigmarchaeota; c__Unclassified; o__Unclassified; f__Unclassified; g__Unclassified; s__Candidatus_Aenigmarchaeota_archaeon_ex4484_224
k__Archaea; p__Candidatus_Aenigmarchaeota; c__Unclassified; o__Unclassified; f__Unclassified; g__Unclassified; s__Candidatus_Aenigmarchaeota_archaeon_ex4484_52
k__Archaea; p__Candidatus_Aenigmarchaeota; c__Unclassified; o__Unclassified; f__Unclassified; g__Unclassified; s__Candidatus_Aenigmarchaeota_archaeon_ex4484_56
k__Archaea; p__Candidatus_Altiarchaeota; c__Unclassified; o__Candidatus_Altiarchaeales; f__Unclassified; g__Candidatus_Altiarchaeum; s__Candidatus_Altiarchaeum_sp._CG2_30_32_3053
k__Archaea; p__Candidatus_Altiarchaeota; c__Unclassified; o__Candidatus_Altiarchaeales; f__Unclassified; g__Unclassified; s__Candidatus_Altiarchaeales_archaeon
k__Archaea; p__Candidatus_Altiarchaeota; c__Unclassified; o__Candidatus_Altiarchaeales; f__Unclassified; g__Unclassified; s__Candidatus_Altiarchaeales_archaeon_A3
k__Archaea; p__Candidatus_Altiarchaeota; c__Unclassified; o__Candidatus_Altiarchaeales; f__Unclassified; g__Unclassified; s__Candidatus_Altiarchaeales_archaeon_HGW_Altiarchaeales_1
k__Archaea; p__Candidatus_Altiarchaeota; c__Unclassified; o__Candidatus_Altiarchaeales; f__Unclassified; g__Unclassified; s__Candidatus_Altiarchaeales_archaeon_HGW_Altiarchaeales_2
k__Archaea; p__Candidatus_Altiarchaeota; c__Unclassified; o__Candidatus_Altiarchaeales; f__Unclassified; g__Unclassified; s__Candidatus_Altiarchaeales_archaeon_HGW_Altiarchaeales_3
k__Archaea; p__Candidatus_Altiarchaeota; c__Unclassified; o__Candidatus_Altiarchaeales; f__Unclassified; g__Unclassified; s__Candidatus_Altiarchaeales_archaeon_IMC4
k__Archaea; p__Candidatus_Altiarchaeota; c__Unclassified; o__Candidatus_Altiarchaeales; f__Unclassified; g__Unclassified; s__Candidatus_Altiarchaeales_archaeon_WOR_SM1_79
k__Archaea; p__Candidatus_Altiarchaeota; c__Unclassified; o__Candidatus_Altiarchaeales; f__Unclassified; g__Unclassified; s__Candidatus_Altiarchaeales_archaeon_WOR_SM1_86_2
k__Archaea; p__Candidatus_Altiarchaeota; c__Unclassified; o__Candidatus_Altiarchaeales; f__Unclassified; g__Unclassified; s__Candidatus_Altiarchaeales_archaeon_WOR_SM1_SCG
k__Archaea; p__Candidatus_Altiarchaeota; c__Unclassified; o__Candidatus_Altiarchaeales; f__Unclassified; g__Unclassified; s__Candidatus_Altiarchaeales_archaeon_ex4484_2
k__Archaea; p__Candidatus_Altiarchaeota; c__Unclassified; o__Candidatus_Altiarchaeales; f__Unclassified; g__Unclassified; s__Candidatus_Altiarchaeales_archaeon_ex4484_43
k__Archaea; p__Candidatus_Altiarchaeota; c__Unclassified; o__Candidatus_Altiarchaeales; f__Unclassified; g__Unclassified; s__Unclassified
k__Archaea; p__Candidatus_Bathyarchaeota; c__Unclassified; o__Unclassified; f__Unclassified; g__Unclassified; s__Candidatus_Bathyarchaeota_archaeon
k__Archaea; p__Candidatus_Bathyarchaeota; c__Unclassified; o__Unclassified; f__Unclassified; g__Unclassified; s__Candidatus_Bathyarchaeota_archaeon_B23
k__Archaea; p__Candidatus_Bathyarchaeota; c__Unclassified; o__Unclassified; f__Unclassified; g__Unclassified; s__Candidatus_Bathyarchaeota_archaeon_B24
k__Archaea; p__Candidatus_Bathyarchaeota; c__Unclassified; o__Unclassified; f__Unclassified; g__Unclassified; s__Candidatus_Bathyarchaeota_archaeon_B24_2
k__Archaea; p__Candidatus_Bathyarchaeota; c__Unclassified; o__Unclassified; f__Unclassified; g__Unclassified; s__Candidatus_Bathyarchaeota_archaeon_B25
k__Archaea; p__Candidatus_Bathyarchaeota; c__Unclassified; o__Unclassified; f__Unclassified; g__Unclassified; s__Candidatus_Bathyarchaeota_archaeon_B26_1
k__Archaea; p__Candidatus_Bathyarchaeota; c__Unclassified; o__Unclassified; f__Unclassified; g__Unclassified; s__Candidatus_Bathyarchaeota_archaeon_B26_2
k__Archaea; p__Candidatus_Bathyarchaeota; c__Unclassified; o__Unclassified; f__Unclassified; g__Unclassified; s__Candidatus_Bathyarchaeota_archaeon_B63
k__Archaea; p__Candidatus_Bathyarchaeota; c__Unclassified; o__Unclassified; f__Unclassified; g__Unclassified; s__Candidatus_Bathyarchaeota_archaeon_BA1
k__Archaea; p__Candidatus_Bathyarchaeota; c__Unclassified; o__Unclassified; f__Unclassified; g__Unclassified; s__Candidatus_Bathyarchaeota_archaeon_BA2
k__Archaea; p__Candidatus_Bathyarchaeota; c__Unclassified; o__Unclassified; f__Unclassified; g__Unclassified; s__Candidatus_Bathyarchaeota_archaeon_CG07_land_8_20_14_0_80_47_9
k__Archaea; p__Candidatus_Bathyarchaeota; c__Unclassified; o__Unclassified; f__Unclassified; g__Unclassified; s__Candidatus_Bathyarchaeota_archaeon_CG_4_8_14_3_um_filter_42_8
k__Archaea; p__Candidatus_Bathyarchaeota; c__Unclassified; o__Unclassified; f__Unclassified; g__Unclassified; s__Candidatus_Bathyarchaeota_archaeon_RBG_13_38_9
k__Archaea; p__Candidatus_Bathyarchaeota; c__Unclassified; o__Unclassified; f__Unclassified; g__Unclassified; s__Candidatus_Bathyarchaeota_archaeon_RBG_13_46_16b
k__Archaea; p__Candidatus_Bathyarchaeota; c__Unclassified; o__Unclassified; f__Unclassified; g__Unclassified; s__Candidatus_Bathyarchaeota_archaeon_RBG_13_52_12
k__Archaea; p__Candidatus_Bathyarchaeota; c__Unclassified; o__Unclassified; f__Unclassified; g__Unclassified; s__Candidatus_Bathyarchaeota_archaeon_RBG_13_60_20
k__Archaea; p__Candidatus_Bathyarchaeota; c__Unclassified; o__Unclassified; f__Unclassified; g__Unclassified; s__Candidatus_Bathyarchaeota_archaeon_RBG_16_48_13
k__Archaea; p__Candidatus_Bathyarchaeota; c__Unclassified; o__Unclassified; f__Unclassified; g__Unclassified; s__Candidatus_Bathyarchaeota_archaeon_RBG_16_57_9
k__Archaea; p__Candidatus_Bathyarchaeota; c__Unclassified; o__Unclassified; f__Unclassified; g__Unclassified; s__Candidatus_Bathyarchaeota_archaeon_ex4484_135
k__Archaea; p__Candidatus_Bathyarchaeota; c__Unclassified; o__Unclassified; f__Unclassified; g__Unclassified; s__Candidatus_Bathyarchaeota_archaeon_ex4484_205
k__Archaea; p__Candidatus_Bathyarchaeota; c__Unclassified; o__Unclassified; f__Unclassified; g__Unclassified; s__Candidatus_Bathyarchaeota_archaeon_ex4484_231
k__Archaea; p__Candidatus_Bathyarchaeota; c__Unclassified; o__Unclassified; f__Unclassified; g__Unclassified; s__Candidatus_Bathyarchaeota_archaeon_ex4484_40
k__Archaea; p__Candidatus_Bathyarchaeota; c__Unclassified; o__Unclassified; f__Unclassified; g__Unclassified; s__Unclassified
k__Archaea; p__Candidatus_Bathyarchaeota; c__Unclassified; o__Unclassified; f__Unclassified; g__Unclassified; s__miscellaneous_Crenarchaeota_group_15_archaeon_DG_45
k__Archaea; p__Candidatus_Bathyarchaeota; c__Unclassified; o__Unclassified; f__Unclassified; g__Unclassified; s__miscellaneous_Crenarchaeota_group_1_archaeon_SG8_32_1
k__Archaea; p__Candidatus_Bathyarchaeota; c__Unclassified; o__Unclassified; f__Unclassified; g__Unclassified; s__miscellaneous_Crenarchaeota_group_1_archaeon_SG8_32_3
k__Archaea; p__Candidatus_Bathyarchaeota; c__Unclassified; o__Unclassified; f__Unclassified; g__Unclassified; s__miscellaneous_Crenarchaeota_group_6_archaeon_AD8_1
k__Archaea; p__Candidatus_Bathyarchaeota; c__Unclassified; o__Unclassified; f__Unclassified; g__Unclassified; s__miscellaneous_Crenarchaeota_group_archaeon_SMTZ1_55
k__Archaea; p__Candidatus_Bathyarchaeota; c__Unclassified; o__Unclassified; f__Unclassified; g__Unclassified; s__miscellaneous_Crenarchaeota_group_archaeon_SMTZ_80
k__Archaea; p__Candidatus_Bathyarchaeota; c__Unclassified; o__Unclassified; f__Unclassified; g__Unclassified; s__uncultured_miscellaneous_Crenarchaeota_group
k__Archaea; p__Candidatus_Diapherotrites; c__Unclassified; o__Unclassified; f__Unclassified; g__Unclassified; s__Candidatus_Diapherotrites_archaeon
k__Archaea; p__Candidatus_Diapherotrites; c__Unclassified; o__Unclassified; f__Unclassified; g__Unclassified; s__Candidatus_Diapherotrites_archaeon_CG08_land_8_20_14_0_20_30_16
k__Archaea; p__Candidatus_Diapherotrites; c__Unclassified; o__Unclassified; f__Unclassified; g__Unclassified; s__Candidatus_Diapherotrites_archaeon_CG08_land_8_20_14_0_20_34_12
k__Archaea; p__Candidatus_Diapherotrites; c__Unclassified; o__Unclassified; f__Unclassified; g__Unclassified; s__Candidatus_Diapherotrites_archaeon_CG09_land_8_20_14_0_10_32_12
k__Archaea; p__Candidatus_Diapherotrites; c__Unclassified; o__Unclassified; f__Unclassified; g__Unclassified; s__Candidatus_Diapherotrites_archaeon_CG10_big_fil_rev_8_21_14_0_10_31_34
k__Archaea; p__Candidatus_Diapherotrites; c__Unclassified; o__Unclassified; f__Unclassified; g__Unclassified; s__Candidatus_Diapherotrites_archaeon_CG11_big_fil_rev_8_21_14_0_20_37_9
k__Archaea; p__Candidatus_Geothermarchaeota; c__Unclassified; o__Unclassified; f__Unclassified; g__Unclassified; s__Candidatus_Geothermarchaeota_archaeon
k__Archaea; p__Candidatus_Geothermarchaeota; c__Unclassified; o__Unclassified; f__Unclassified; g__Unclassified; s__Candidatus_Geothermarchaeota_archaeon_ex4572_27
k__Archaea; p__Candidatus_Heimdallarchaeota; c__Unclassified; o__Unclassified; f__Unclassified; g__Unclassified; s__Candidatus_Heimdallarchaeota_archaeon
k__Archaea; p__Candidatus_Heimdallarchaeota; c__Unclassified; o__Unclassified; f__Unclassified; g__Unclassified; s__Candidatus_Heimdallarchaeota_archaeon_AB_125
k__Archaea; p__Candidatus_Heimdallarchaeota; c__Unclassified; o__Unclassified; f__Unclassified; g__Unclassified; s__Candidatus_Heimdallarchaeota_archaeon_B3_Heim
k__Archaea; p__Candidatus_Heimdallarchaeota; c__Unclassified; o__Unclassified; f__Unclassified; g__Unclassified; s__Candidatus_Heimdallarchaeota_archaeon_LC_2
k__Archaea; p__Candidatus_Heimdallarchaeota; c__Unclassified; o__Unclassified; f__Unclassified; g__Unclassified; s__Candidatus_Heimdallarchaeota_archaeon_LC_3
k__Archaea; p__Candidatus_Huberarchaea; c__Unclassified; o__Unclassified; f__Unclassified; g__Candidatus_Huberarchaeum; s__Candidatus_Huberarchaeum_crystalense
k__Archaea; p__Candidatus_Hydrothermarchaeota; c__Unclassified; o__Unclassified; f__Unclassified; g__Unclassified; s__Candidatus_Hydrothermarchaeota_archaeon
k__Archaea; p__Candidatus_Korarchaeota; c__Unclassified; o__Unclassified; f__Unclassified; g__Candidatus_Korarchaeum; s__Candidatus_Korarchaeum_cryptofilum
k__Archaea; p__Candidatus_Korarchaeota; c__Unclassified; o__Unclassified; f__Unclassified; g__Candidatus_Methanodesulfokores; s__Candidatus_Methanodesulfokores_washburnensis
k__Archaea; p__Candidatus_Korarchaeota; c__Unclassified; o__Unclassified; f__Unclassified; g__Unclassified; s__Candidatus_Korarchaeota_archaeon
k__Archaea; p__Candidatus_Korarchaeota; c__Unclassified; o__Unclassified; f__Unclassified; g__Unclassified; s__Unclassified
k__Archaea; p__Candidatus_Lokiarchaeota; c__Unclassified; o__Unclassified; f__Unclassified; g__Lokiarchaeum; s__Lokiarchaeum_sp._GC14_75
k__Archaea; p__Candidatus_Lokiarchaeota; c__Unclassified; o__Unclassified; f__Unclassified; g__Unclassified; s__Candidatus_Lokiarchaeota_archaeon
k__Archaea; p__Candidatus_Lokiarchaeota; c__Unclassified; o__Unclassified; f__Unclassified; g__Unclassified; s__Candidatus_Lokiarchaeota_archaeon_CR_4
k__Archaea; p__Candidatus_Marsarchaeota; c__Unclassified; o__Unclassified; f__Unclassified; g__Unclassified; s__Candidatus_Marsarchaeota_G1_archaeon_OSP_D
k__Archaea; p__Candidatus_Marsarchaeota; c__Unclassified; o__Unclassified; f__Unclassified; g__Unclassified; s__Candidatus_Marsarchaeota_G2_archaeon_BE_D
k__Archaea; p__Candidatus_Marsarchaeota; c__Unclassified; o__Unclassified; f__Unclassified; g__Unclassified; s__Candidatus_Marsarchaeota_G2_archaeon_OSP_D
k__Archaea; p__Candidatus_Marsarchaeota; c__Unclassified; o__Unclassified; f__Unclassified; g__Unclassified; s__Unclassified
k__Archaea; p__Candidatus_Micrarchaeota; c__Candidatus_Micrarchaeia; o__Candidatus_Micrarchaeales; f__Candidatus_Micrarchaeaceae; g__Candidatus_Micrarchaeum; s__Candidatus_Micrarchaeum_acidiphilum
k__Archaea; p__Candidatus_Micrarchaeota; c__Unclassified; o__Unclassified; f__Unclassified; g__Candidatus_Mancarchaeum; s__Candidatus_Mancarchaeum_acidiphilum
k__Archaea; p__Candidatus_Micrarchaeota; c__Unclassified; o__Unclassified; f__Unclassified; g__Unclassified; s__Candidatus_Micrarchaeota_archaeon
k__Archaea; p__Candidatus_Micrarchaeota; c__Unclassified; o__Unclassified; f__Unclassified; g__Unclassified; s__Candidatus_Micrarchaeota_archaeon_CG08_land_8_20_14_0_20_49_17
k__Archaea; p__Candidatus_Micrarchaeota; c__Unclassified; o__Unclassified; f__Unclassified; g__Unclassified; s__Candidatus_Micrarchaeota_archaeon_CG08_land_8_20_14_0_20_59_11
k__Archaea; p__Candidatus_Micrarchaeota; c__Unclassified; o__Unclassified; f__Unclassified; g__Unclassified; s__Candidatus_Micrarchaeota_archaeon_CG09_land_8_20_14_0_10_60_16
k__Archaea; p__Candidatus_Micrarchaeota; c__Unclassified; o__Unclassified; f__Unclassified; g__Unclassified; s__Candidatus_Micrarchaeota_archaeon_CG10_big_fil_rev_8_21_14_0_10_45_29
k__Archaea; p__Candidatus_Micrarchaeota; c__Unclassified; o__Unclassified; f__Unclassified; g__Unclassified; s__Candidatus_Micrarchaeota_archaeon_CG10_big_fil_rev_8_21_14_0_10_59_7
k__Archaea; p__Candidatus_Micrarchaeota; c__Unclassified; o__Unclassified; f__Unclassified; g__Unclassified; s__Candidatus_Micrarchaeota_archaeon_CG11_big_fil_rev_8_21_14_0_20_47_5
k__Archaea; p__Candidatus_Micrarchaeota; c__Unclassified; o__Unclassified; f__Unclassified; g__Unclassified; s__Candidatus_Micrarchaeota_archaeon_CG1_02_47_40
k__Archaea; p__Candidatus_Micrarchaeota; c__Unclassified; o__Unclassified; f__Unclassified; g__Unclassified; s__Candidatus_Micrarchaeota_archaeon_CG1_02_49_24
k__Archaea; p__Candidatus_Micrarchaeota; c__Unclassified; o__Unclassified; f__Unclassified; g__Unclassified; s__Candidatus_Micrarchaeota_archaeon_CG1_02_51_15
k__Archaea; p__Candidatus_Micrarchaeota; c__Unclassified; o__Unclassified; f__Unclassified; g__Unclassified; s__Candidatus_Micrarchaeota_archaeon_CG1_02_55_22
k__Archaea; p__Candidatus_Micrarchaeota; c__Unclassified; o__Unclassified; f__Unclassified; g__Unclassified; s__Candidatus_Micrarchaeota_archaeon_CG1_02_55_41
k__Archaea; p__Candidatus_Micrarchaeota; c__Unclassified; o__Unclassified; f__Unclassified; g__Unclassified; s__Candidatus_Micrarchaeota_archaeon_CG1_02_60_51
k__Archaea; p__Candidatus_Micrarchaeota; c__Unclassified; o__Unclassified; f__Unclassified; g__Unclassified; s__Candidatus_Micrarchaeota_archaeon_CG_4_10_14_0_2_um_filter_55_9
k__Archaea; p__Candidatus_Micrarchaeota; c__Unclassified; o__Unclassified; f__Unclassified; g__Unclassified; s__Candidatus_Micrarchaeota_archaeon_CG_4_10_14_0_2_um_filter_60_11
k__Archaea; p__Candidatus_Micrarchaeota; c__Unclassified; o__Unclassified; f__Unclassified; g__Unclassified; s__Candidatus_Micrarchaeota_archaeon_RBG_16_36_9
k__Archaea; p__Candidatus_Micrarchaeota; c__Unclassified; o__Unclassified; f__Unclassified; g__Unclassified; s__Candidatus_Micrarchaeota_archaeon_RBG_16_49_10
k__Archaea; p__Candidatus_Micrarchaeota; c__Unclassified; o__Unclassified; f__Unclassified; g__Unclassified; s__Unclassified
k__Archaea; p__Candidatus_Nanohaloarchaeota; c__Unclassified; o__Unclassified; f__Unclassified; g__Unclassified; s__Candidatus_Nanohaloarchaeota_archaeon
k__Archaea; p__Candidatus_Odinarchaeota; c__Unclassified; o__Unclassified; f__Unclassified; g__Unclassified; s__Candidatus_Odinarchaeota_archaeon_LCB_4
k__Archaea; p__Candidatus_Parvarchaeota; c__Unclassified; o__Unclassified; f__Unclassified; g__Candidatus_Parvarchaeum; s__Candidatus_Parvarchaeum_acidiphilum
k__Archaea; p__Candidatus_Parvarchaeota; c__Unclassified; o__Unclassified; f__Unclassified; g__Candidatus_Parvarchaeum; s__Candidatus_Parvarchaeum_acidophilus
k__Archaea; p__Candidatus_Parvarchaeota; c__Unclassified; o__Unclassified; f__Unclassified; g__Unclassified; s__Candidatus_Parvarchaeota_archaeon
k__Archaea; p__Candidatus_Thermoplasmatota; c__Candidatus_Poseidoniia; o__Candidatus_Poseidoniales; f__Unclassified; g__Unclassified; s__Candidatus_Poseidoniales_archaeon
k__Archaea; p__Candidatus_Thermoplasmatota; c__Candidatus_Poseidoniia; o__Candidatus_Poseidoniales; f__Unclassified; g__Unclassified; s__Marine_Group_II_euryarchaeote_MED_G33
k__Archaea; p__Candidatus_Thermoplasmatota; c__Candidatus_Poseidoniia; o__Candidatus_Poseidoniales; f__Unclassified; g__Unclassified; s__Marine_Group_II_euryarchaeote_MED_G35
k__Archaea; p__Candidatus_Thermoplasmatota; c__Candidatus_Poseidoniia; o__Candidatus_Poseidoniales; f__Unclassified; g__Unclassified; s__Marine_Group_II_euryarchaeote_MED_G36
k__Archaea; p__Candidatus_Thermoplasmatota; c__Candidatus_Poseidoniia; o__Candidatus_Poseidoniales; f__Unclassified; g__Unclassified; s__uncultured_Candidatus_Poseidoniales_archaeon
k__Archaea; p__Candidatus_Thermoplasmatota; c__Candidatus_Poseidoniia; o__Unclassified; f__Unclassified; g__Unclassified; s__Marine_Group_III_euryarchaeote_CG_Bathy1
k__Archaea; p__Candidatus_Thermoplasmatota; c__Candidatus_Poseidoniia; o__Unclassified; f__Unclassified; g__Unclassified; s__Marine_Group_III_euryarchaeote_CG_Bathy2
k__Archaea; p__Candidatus_Thermoplasmatota; c__Candidatus_Poseidoniia; o__Unclassified; f__Unclassified; g__Unclassified; s__Marine_Group_III_euryarchaeote_CG_Epi1
k__Archaea; p__Candidatus_Thermoplasmatota; c__Candidatus_Poseidoniia; o__Unclassified; f__Unclassified; g__Unclassified; s__Marine_Group_III_euryarchaeote_CG_Epi2
k__Archaea; p__Candidatus_Thermoplasmatota; c__Candidatus_Poseidoniia; o__Unclassified; f__Unclassified; g__Unclassified; s__Marine_Group_III_euryarchaeote_CG_Epi3
k__Archaea; p__Candidatus_Thermoplasmatota; c__Candidatus_Poseidoniia; o__Unclassified; f__Unclassified; g__Unclassified; s__Marine_Group_III_euryarchaeote_CG_Epi4
k__Archaea; p__Candidatus_Thermoplasmatota; c__Thermoplasmata; o__Methanomassiliicoccales; f__Candidatus_Methanomethylophilaceae; g__Candidatus_Methanomethylophilus; s__Candidatus_Methanomethylophilus_alvus
k__Archaea; p__Candidatus_Thermoplasmatota; c__Thermoplasmata; o__Methanomassiliicoccales; f__Candidatus_Methanomethylophilaceae; g__Candidatus_Methanomethylophilus; s__Candidatus_Methanomethylophilus_sp._1R26
k__Archaea; p__Candidatus_Thermoplasmatota; c__Thermoplasmata; o__Methanomassiliicoccales; f__Candidatus_Methanomethylophilaceae; g__Candidatus_Methanomethylophilus; s__Unclassified
k__Archaea; p__Candidatus_Thermoplasmatota; c__Thermoplasmata; o__Methanomassiliicoccales; f__Methanomassiliicoccaceae; g__Candidatus_Methanoplasma; s__Candidatus_Methanoplasma_termitum
k__Archaea; p__Candidatus_Thermoplasmatota; c__Thermoplasmata; o__Methanomassiliicoccales; f__Methanomassiliicoccaceae; g__Methanomassiliicoccus; s__Candidatus_Methanomassiliicoccus_intestinalis
k__Archaea; p__Candidatus_Thermoplasmatota; c__Thermoplasmata; o__Methanomassiliicoccales; f__Methanomassiliicoccaceae; g__Methanomassiliicoccus; s__Methanomassiliicoccus_luminyensis
k__Archaea; p__Candidatus_Thermoplasmatota; c__Thermoplasmata; o__Methanomassiliicoccales; f__Methanomassiliicoccaceae; g__Methanomassiliicoccus; s__Unclassified
k__Archaea; p__Candidatus_Thermoplasmatota; c__Thermoplasmata; o__Methanomassiliicoccales; f__Methanomassiliicoccaceae; g__Unclassified; s__Unclassified
k__Archaea; p__Candidatus_Thermoplasmatota; c__Thermoplasmata; o__Methanomassiliicoccales; f__Unclassified; g__Unclassified; s__Methanomassiliicoccales_archaeon_PtaB.Bin134
k__Archaea; p__Candidatus_Thermoplasmatota; c__Thermoplasmata; o__Methanomassiliicoccales; f__Unclassified; g__Unclassified; s__Methanomassiliicoccales_archaeon_PtaB.Bin215
k__Archaea; p__Candidatus_Thermoplasmatota; c__Thermoplasmata; o__Methanomassiliicoccales; f__Unclassified; g__Unclassified; s__Methanomassiliicoccales_archaeon_PtaU1.Bin030
k__Archaea; p__Candidatus_Thermoplasmatota; c__Thermoplasmata; o__Methanomassiliicoccales; f__Unclassified; g__Unclassified; s__Methanomassiliicoccales_archaeon_PtaU1.Bin124
k__Archaea; p__Candidatus_Thermoplasmatota; c__Thermoplasmata; o__Methanomassiliicoccales; f__Unclassified; g__Unclassified; s__Methanomassiliicoccales_archaeon_RumEn_M1
k__Archaea; p__Candidatus_Thermoplasmatota; c__Thermoplasmata; o__Methanomassiliicoccales; f__Unclassified; g__Unclassified; s__Methanomassiliicoccales_archaeon_RumEn_M2
k__Archaea; p__Candidatus_Thermoplasmatota; c__Thermoplasmata; o__Methanomassiliicoccales; f__Unclassified; g__Unclassified; s__Unclassified
k__Archaea; p__Candidatus_Thermoplasmatota; c__Thermoplasmata; o__Thermoplasmatales; f__Cuniculiplasmataceae; g__Cuniculiplasma; s__Cuniculiplasma_divulgatum
k__Archaea; p__Candidatus_Thermoplasmatota; c__Thermoplasmata; o__Thermoplasmatales; f__Ferroplasmaceae; g__Acidiplasma; s__Acidiplasma_aeolicum
k__Archaea; p__Candidatus_Thermoplasmatota; c__Thermoplasmata; o__Thermoplasmatales; f__Ferroplasmaceae; g__Acidiplasma; s__Acidiplasma_sp._MBA_1
k__Archaea; p__Candidatus_Thermoplasmatota; c__Thermoplasmata; o__Thermoplasmatales; f__Ferroplasmaceae; g__Acidiplasma; s__Unclassified
k__Archaea; p__Candidatus_Thermoplasmatota; c__Thermoplasmata; o__Thermoplasmatales; f__Ferroplasmaceae; g__Ferroplasma; s__Ferroplasma_acidiphilum
k__Archaea; p__Candidatus_Thermoplasmatota; c__Thermoplasmata; o__Thermoplasmatales; f__Ferroplasmaceae; g__Ferroplasma; s__Ferroplasma_sp._Type_II
k__Archaea; p__Candidatus_Thermoplasmatota; c__Thermoplasmata; o__Thermoplasmatales; f__Ferroplasmaceae; g__Unclassified; s__Unclassified
k__Archaea; p__Candidatus_Thermoplasmatota; c__Thermoplasmata; o__Thermoplasmatales; f__Picrophilaceae; g__Picrophilus; s__Picrophilus_oshimae
k__Archaea; p__Candidatus_Thermoplasmatota; c__Thermoplasmata; o__Thermoplasmatales; f__Picrophilaceae; g__Picrophilus; s__Unclassified
k__Archaea; p__Candidatus_Thermoplasmatota; c__Thermoplasmata; o__Thermoplasmatales; f__Thermoplasmataceae; g__Thermoplasma; s__Thermoplasma_sp._Kam2015
k__Archaea; p__Candidatus_Thermoplasmatota; c__Thermoplasmata; o__Thermoplasmatales; f__Thermoplasmataceae; g__Thermoplasma; s__Thermoplasma_volcanium
k__Archaea; p__Candidatus_Thermoplasmatota; c__Thermoplasmata; o__Thermoplasmatales; f__Unclassified; g__Unclassified; s__Thermoplasmatales_archaeon_49_6
k__Archaea; p__Candidatus_Thermoplasmatota; c__Thermoplasmata; o__Thermoplasmatales; f__Unclassified; g__Unclassified; s__Thermoplasmatales_archaeon_ARMAN
k__Archaea; p__Candidatus_Thermoplasmatota; c__Thermoplasmata; o__Thermoplasmatales; f__Unclassified; g__Unclassified; s__Thermoplasmatales_archaeon_A_plasma
k__Archaea; p__Candidatus_Thermoplasmatota; c__Thermoplasmata; o__Thermoplasmatales; f__Unclassified; g__Unclassified; s__Thermoplasmatales_archaeon_BRNA1
k__Archaea; p__Candidatus_Thermoplasmatota; c__Thermoplasmata; o__Thermoplasmatales; f__Unclassified; g__Unclassified; s__Thermoplasmatales_archaeon_B_DKE
k__Archaea; p__Candidatus_Thermoplasmatota; c__Thermoplasmata; o__Thermoplasmatales; f__Unclassified; g__Unclassified; s__Thermoplasmatales_archaeon_E_plasma
k__Archaea; p__Candidatus_Thermoplasmatota; c__Thermoplasmata; o__Thermoplasmatales; f__Unclassified; g__Unclassified; s__Thermoplasmatales_archaeon_Gpl
k__Archaea; p__Candidatus_Thermoplasmatota; c__Thermoplasmata; o__Thermoplasmatales; f__Unclassified; g__Unclassified; s__Thermoplasmatales_archaeon_I_plasma
k__Archaea; p__Candidatus_Thermoplasmatota; c__Thermoplasmata; o__Thermoplasmatales; f__Unclassified; g__Unclassified; s__Thermoplasmatales_archaeon_SCGC_AB_539_C06
k__Archaea; p__Candidatus_Thermoplasmatota; c__Thermoplasmata; o__Thermoplasmatales; f__Unclassified; g__Unclassified; s__Thermoplasmatales_archaeon_SCGC_AB_539_N05
k__Archaea; p__Candidatus_Thermoplasmatota; c__Thermoplasmata; o__Thermoplasmatales; f__Unclassified; g__Unclassified; s__Thermoplasmatales_archaeon_SCGC_AB_540_F20
k__Archaea; p__Candidatus_Thermoplasmatota; c__Thermoplasmata; o__Thermoplasmatales; f__Unclassified; g__Unclassified; s__Thermoplasmatales_archaeon_SG8_52_1
k__Archaea; p__Candidatus_Thermoplasmatota; c__Thermoplasmata; o__Thermoplasmatales; f__Unclassified; g__Unclassified; s__Thermoplasmatales_archaeon_SG8_52_2
k__Archaea; p__Candidatus_Thermoplasmatota; c__Thermoplasmata; o__Thermoplasmatales; f__Unclassified; g__Unclassified; s__Thermoplasmatales_archaeon_SG8_52_3
k__Archaea; p__Candidatus_Thermoplasmatota; c__Thermoplasmata; o__Thermoplasmatales; f__Unclassified; g__Unclassified; s__Thermoplasmatales_archaeon_SG8_52_4
k__Archaea; p__Candidatus_Thermoplasmatota; c__Thermoplasmata; o__Thermoplasmatales; f__Unclassified; g__Unclassified; s__Thermoplasmatales_archaeon_SM1_50
k__Archaea; p__Candidatus_Thermoplasmatota; c__Thermoplasmata; o__Thermoplasmatales; f__Unclassified; g__Unclassified; s__Thermoplasmatales_archaeon_SW_10_69_26
k__Archaea; p__Candidatus_Thermoplasmatota; c__Thermoplasmata; o__Thermoplasmatales; f__Unclassified; g__Unclassified; s__Thermoplasmatales_archaeon_ex4484_30
k__Archaea; p__Candidatus_Thermoplasmatota; c__Thermoplasmata; o__Thermoplasmatales; f__Unclassified; g__Unclassified; s__Thermoplasmatales_archaeon_ex4484_36
k__Archaea; p__Candidatus_Thermoplasmatota; c__Thermoplasmata; o__Thermoplasmatales; f__Unclassified; g__Unclassified; s__Thermoplasmatales_archaeon_ex4484_6
k__Archaea; p__Candidatus_Thermoplasmatota; c__Thermoplasmata; o__Thermoplasmatales; f__Unclassified; g__Unclassified; s__Thermoplasmatales_archaeon_ex4572_165
k__Archaea; p__Candidatus_Thermoplasmatota; c__Thermoplasmata; o__Thermoplasmatales; f__Unclassified; g__Unclassified; s__Unclassified
k__Archaea; p__Candidatus_Thermoplasmatota; c__Thermoplasmata; o__Unclassified; f__Unclassified; g__Unclassified; s__Thermoplasmata_archaeon
k__Archaea; p__Candidatus_Thermoplasmatota; c__Thermoplasmata; o__Unclassified; f__Unclassified; g__Unclassified; s__Thermoplasmata_archaeon_HGW_Thermoplasmata_1
k__Archaea; p__Candidatus_Thermoplasmatota; c__Thermoplasmata; o__Unclassified; f__Unclassified; g__Unclassified; s__Thermoplasmata_archaeon_HGW_Thermoplasmata_2
k__Archaea; p__Candidatus_Thermoplasmatota; c__Thermoplasmata; o__Unclassified; f__Unclassified; g__Unclassified; s__Thermoplasmata_archaeon_M11B2D
k__Archaea; p__Candidatus_Thermoplasmatota; c__Thermoplasmata; o__Unclassified; f__Unclassified; g__Unclassified; s__Thermoplasmata_archaeon_M8B2D
k__Archaea; p__Candidatus_Thermoplasmatota; c__Thermoplasmata; o__Unclassified; f__Unclassified; g__Unclassified; s__Thermoplasmata_archaeon_M9B1D
k__Archaea; p__Candidatus_Thermoplasmatota; c__Thermoplasmata; o__Unclassified; f__Unclassified; g__Unclassified; s__Thermoplasmata_archaeon_M9B2D
k__Archaea; p__Candidatus_Thermoplasmatota; c__Thermoplasmata; o__Unclassified; f__Unclassified; g__Unclassified; s__Unclassified
k__Archaea; p__Candidatus_Thermoplasmatota; c__Thermoplasmata; o__Unclassified; f__Unclassified; g__Unclassified; s__methanogenic_archaeon_ISO4_H5
k__Archaea; p__Candidatus_Thermoplasmatota; c__Unclassified; o__Unclassified; f__Unclassified; g__Aciduliprofundum; s__Aciduliprofundum_boonei
k__Archaea; p__Candidatus_Thermoplasmatota; c__Unclassified; o__Unclassified; f__Unclassified; g__Aciduliprofundum; s__Aciduliprofundum_sp.
k__Archaea; p__Candidatus_Thermoplasmatota; c__Unclassified; o__Unclassified; f__Unclassified; g__Aciduliprofundum; s__Aciduliprofundum_sp._MAR08_339
k__Archaea; p__Candidatus_Thermoplasmatota; c__Unclassified; o__Unclassified; f__Unclassified; g__Aciduliprofundum; s__Unclassified
k__Archaea; p__Candidatus_Thermoplasmatota; c__Unclassified; o__Unclassified; f__Unclassified; g__Unclassified; s__Unclassified
k__Archaea; p__Candidatus_Thorarchaeota; c__Unclassified; o__Unclassified; f__Unclassified; g__Unclassified; s__Candidatus_Thorarchaeota_archaeon
k__Archaea; p__Candidatus_Thorarchaeota; c__Unclassified; o__Unclassified; f__Unclassified; g__Unclassified; s__Candidatus_Thorarchaeota_archaeon_AB_25
k__Archaea; p__Candidatus_Thorarchaeota; c__Unclassified; o__Unclassified; f__Unclassified; g__Unclassified; s__Candidatus_Thorarchaeota_archaeon_SMTZ1_45
k__Archaea; p__Candidatus_Thorarchaeota; c__Unclassified; o__Unclassified; f__Unclassified; g__Unclassified; s__Candidatus_Thorarchaeota_archaeon_SMTZ1_83
k__Archaea; p__Candidatus_Thorarchaeota; c__Unclassified; o__Unclassified; f__Unclassified; g__Unclassified; s__Candidatus_Thorarchaeota_archaeon_SMTZ_45
k__Archaea; p__Candidatus_Thorarchaeota; c__Unclassified; o__Unclassified; f__Unclassified; g__Unclassified; s__Unclassified
k__Archaea; p__Candidatus_Verstraetearchaeota; c__Candidatus_Methanomethylia; o__Candidatus_Methanomethyliales; f__Candidatus_Methanomethyliaceae; g__Candidatus_Methanosuratus; s__Candidatus_Methanosuratus_sp.
k__Archaea; p__Candidatus_Verstraetearchaeota; c__Unclassified; o__Unclassified; f__Unclassified; g__Unclassified; s__Candidatus_Verstraetearchaeota_archaeon
k__Archaea; p__Candidatus_Woesearchaeota; c__Unclassified; o__Unclassified; f__Unclassified; g__Unclassified; s__Candidatus_Woesearchaeota_archaeon
k__Archaea; p__Candidatus_Woesearchaeota; c__Unclassified; o__Unclassified; f__Unclassified; g__Unclassified; s__Candidatus_Woesearchaeota_archaeon_CG06_land_8_20_14_3_00_33_13
k__Archaea; p__Candidatus_Woesearchaeota; c__Unclassified; o__Unclassified; f__Unclassified; g__Unclassified; s__Candidatus_Woesearchaeota_archaeon_CG07_land_8_20_14_0_80_44_23
k__Archaea; p__Candidatus_Woesearchaeota; c__Unclassified; o__Unclassified; f__Unclassified; g__Unclassified; s__Candidatus_Woesearchaeota_archaeon_CG10_big_fil_rev_8_21_14_0_10_30_7
k__Archaea; p__Candidatus_Woesearchaeota; c__Unclassified; o__Unclassified; f__Unclassified; g__Unclassified; s__Candidatus_Woesearchaeota_archaeon_CG10_big_fil_rev_8_21_14_0_10_32_24
k__Archaea; p__Candidatus_Woesearchaeota; c__Unclassified; o__Unclassified; f__Unclassified; g__Unclassified; s__Candidatus_Woesearchaeota_archaeon_CG10_big_fil_rev_8_21_14_0_10_32_9
k__Archaea; p__Candidatus_Woesearchaeota; c__Unclassified; o__Unclassified; f__Unclassified; g__Unclassified; s__Candidatus_Woesearchaeota_archaeon_CG10_big_fil_rev_8_21_14_0_10_33_12
k__Archaea; p__Candidatus_Woesearchaeota; c__Unclassified; o__Unclassified; f__Unclassified; g__Unclassified; s__Candidatus_Woesearchaeota_archaeon_CG10_big_fil_rev_8_21_14_0_10_34_12
k__Archaea; p__Candidatus_Woesearchaeota; c__Unclassified; o__Unclassified; f__Unclassified; g__Unclassified; s__Candidatus_Woesearchaeota_archaeon_CG10_big_fil_rev_8_21_14_0_10_34_8
k__Archaea; p__Candidatus_Woesearchaeota; c__Unclassified; o__Unclassified; f__Unclassified; g__Unclassified; s__Candidatus_Woesearchaeota_archaeon_CG10_big_fil_rev_8_21_14_0_10_36_11
k__Archaea; p__Candidatus_Woesearchaeota; c__Unclassified; o__Unclassified; f__Unclassified; g__Unclassified; s__Candidatus_Woesearchaeota_archaeon_CG10_big_fil_rev_8_21_14_0_10_37_12
k__Archaea; p__Candidatus_Woesearchaeota; c__Unclassified; o__Unclassified; f__Unclassified; g__Unclassified; s__Candidatus_Woesearchaeota_archaeon_CG10_big_fil_rev_8_21_14_0_10_44_13
k__Archaea; p__Candidatus_Woesearchaeota; c__Unclassified; o__Unclassified; f__Unclassified; g__Unclassified; s__Candidatus_Woesearchaeota_archaeon_CG10_big_fil_rev_8_21_14_0_10_45_16
k__Archaea; p__Candidatus_Woesearchaeota; c__Unclassified; o__Unclassified; f__Unclassified; g__Unclassified; s__Candidatus_Woesearchaeota_archaeon_CG10_big_fil_rev_8_21_14_0_10_45_5
k__Archaea; p__Candidatus_Woesearchaeota; c__Unclassified; o__Unclassified; f__Unclassified; g__Unclassified; s__Candidatus_Woesearchaeota_archaeon_CG11_big_fil_rev_8_21_14_0_20_43_8
k__Archaea; p__Candidatus_Woesearchaeota; c__Unclassified; o__Unclassified; f__Unclassified; g__Unclassified; s__Candidatus_Woesearchaeota_archaeon_CG11_big_fil_rev_8_21_14_0_20_57_5
k__Archaea; p__Candidatus_Woesearchaeota; c__Unclassified; o__Unclassified; f__Unclassified; g__Unclassified; s__Candidatus_Woesearchaeota_archaeon_CG1_02_33_12
k__Archaea; p__Candidatus_Woesearchaeota; c__Unclassified; o__Unclassified; f__Unclassified; g__Unclassified; s__Candidatus_Woesearchaeota_archaeon_CG1_02_47_18
k__Archaea; p__Candidatus_Woesearchaeota; c__Unclassified; o__Unclassified; f__Unclassified; g__Unclassified; s__Candidatus_Woesearchaeota_archaeon_CG1_02_57_44
k__Archaea; p__Candidatus_Woesearchaeota; c__Unclassified; o__Unclassified; f__Unclassified; g__Unclassified; s__Candidatus_Woesearchaeota_archaeon_CG_4_10_14_0_2_um_filter_33_13
k__Archaea; p__Candidatus_Woesearchaeota; c__Unclassified; o__Unclassified; f__Unclassified; g__Unclassified; s__Candidatus_Woesearchaeota_archaeon_RBG_13_36_6
k__Archaea; p__Candidatus_Woesearchaeota; c__Unclassified; o__Unclassified; f__Unclassified; g__Unclassified; s__Candidatus_Woesearchaeota_archaeon_ex4484_78
k__Archaea; p__Candidatus_Woesearchaeota; c__Unclassified; o__Unclassified; f__Unclassified; g__Unclassified; s__Unclassified
k__Archaea; p__Crenarchaeota; c__Thermoprotei; o__Acidilobales; f__Acidilobaceae; g__Acidilobus; s__Acidilobus_saccharovorans
k__Archaea; p__Crenarchaeota; c__Thermoprotei; o__Acidilobales; f__Acidilobaceae; g__Acidilobus; s__Acidilobus_sp._7A
k__Archaea; p__Crenarchaeota; c__Thermoprotei; o__Acidilobales; f__Acidilobaceae; g__Acidilobus; s__uncultured_Acidilobus_sp._CIS
k__Archaea; p__Crenarchaeota; c__Thermoprotei; o__Acidilobales; f__Acidilobaceae; g__Acidilobus; s__uncultured_Acidilobus_sp._JCHS
k__Archaea; p__Crenarchaeota; c__Thermoprotei; o__Acidilobales; f__Acidilobaceae; g__Acidilobus; s__uncultured_Acidilobus_sp._MG
k__Archaea; p__Crenarchaeota; c__Thermoprotei; o__Acidilobales; f__Caldisphaeraceae; g__Caldisphaera; s__Caldisphaera_lagunensis
k__Archaea; p__Crenarchaeota; c__Thermoprotei; o__Acidilobales; f__Caldisphaeraceae; g__Caldisphaera; s__Caldisphaera_sp.
k__Archaea; p__Crenarchaeota; c__Thermoprotei; o__Desulfurococcales; f__Desulfurococcaceae; g__Aeropyrum; s__Aeropyrum_camini
k__Archaea; p__Crenarchaeota; c__Thermoprotei; o__Desulfurococcales; f__Desulfurococcaceae; g__Desulfurococcus; s__Desulfurococcus_amylolyticus
k__Archaea; p__Crenarchaeota; c__Thermoprotei; o__Desulfurococcales; f__Desulfurococcaceae; g__Desulfurococcus; s__Desulfurococcus_mucosus
k__Archaea; p__Crenarchaeota; c__Thermoprotei; o__Desulfurococcales; f__Desulfurococcaceae; g__Ignicoccus; s__Ignicoccus_hospitalis
k__Archaea; p__Crenarchaeota; c__Thermoprotei; o__Desulfurococcales; f__Desulfurococcaceae; g__Ignicoccus; s__Ignicoccus_islandicus
k__Archaea; p__Crenarchaeota; c__Thermoprotei; o__Desulfurococcales; f__Desulfurococcaceae; g__Ignisphaera; s__Ignisphaera_aggregans
k__Archaea; p__Crenarchaeota; c__Thermoprotei; o__Desulfurococcales; f__Desulfurococcaceae; g__Staphylothermus; s__Staphylothermus_marinus
k__Archaea; p__Crenarchaeota; c__Thermoprotei; o__Desulfurococcales; f__Desulfurococcaceae; g__Thermosphaera; s__Thermosphaera_aggregans
k__Archaea; p__Crenarchaeota; c__Thermoprotei; o__Desulfurococcales; f__Desulfurococcaceae; g__Unclassified; s__Desulfurococcaceae_archaeon
k__Archaea; p__Crenarchaeota; c__Thermoprotei; o__Desulfurococcales; f__Desulfurococcaceae; g__Unclassified; s__Desulfurococcaceae_archaeon_AG1
k__Archaea; p__Crenarchaeota; c__Thermoprotei; o__Desulfurococcales; f__Desulfurococcaceae; g__Zestosphaera; s__Zestosphaera_tikiterensis
k__Archaea; p__Crenarchaeota; c__Thermoprotei; o__Desulfurococcales; f__Pyrodictiaceae; g__Hyperthermus; s__Hyperthermus_butylicus
k__Archaea; p__Crenarchaeota; c__Thermoprotei; o__Desulfurococcales; f__Pyrodictiaceae; g__Pyrodictium; s__Pyrodictium_delaneyi
k__Archaea; p__Crenarchaeota; c__Thermoprotei; o__Desulfurococcales; f__Pyrodictiaceae; g__Pyrodictium; s__Pyrodictium_occultum
k__Archaea; p__Crenarchaeota; c__Thermoprotei; o__Desulfurococcales; f__Pyrodictiaceae; g__Pyrolobus; s__Pyrolobus_fumarii
k__Archaea; p__Crenarchaeota; c__Thermoprotei; o__Desulfurococcales; f__Unclassified; g__Unclassified; s__Desulfurococcales_archaeon_ex4484_217_1
k__Archaea; p__Crenarchaeota; c__Thermoprotei; o__Desulfurococcales; f__Unclassified; g__Unclassified; s__Desulfurococcales_archaeon_ex4484_217_2
k__Archaea; p__Crenarchaeota; c__Thermoprotei; o__Desulfurococcales; f__Unclassified; g__Unclassified; s__Desulfurococcales_archaeon_ex4484_42
k__Archaea; p__Crenarchaeota; c__Thermoprotei; o__Desulfurococcales; f__Unclassified; g__Unclassified; s__Desulfurococcales_archaeon_ex4484_58
k__Archaea; p__Crenarchaeota; c__Thermoprotei; o__Desulfurococcales; f__Unclassified; g__Unclassified; s__Unclassified
k__Archaea; p__Crenarchaeota; c__Thermoprotei; o__Fervidicoccales; f__Fervidicoccaceae; g__Fervidicoccus; s__Fervidicoccus_fontis
k__Archaea; p__Crenarchaeota; c__Thermoprotei; o__Fervidicoccales; f__Fervidicoccaceae; g__Fervidicoccus; s__Fervidicoccus_sp.
k__Archaea; p__Crenarchaeota; c__Thermoprotei; o__Sulfolobales; f__Sulfolobaceae; g__Acidianus; s__Acidianus_brierleyi
k__Archaea; p__Crenarchaeota; c__Thermoprotei; o__Sulfolobales; f__Sulfolobaceae; g__Acidianus; s__Acidianus_hospitalis
k__Archaea; p__Crenarchaeota; c__Thermoprotei; o__Sulfolobales; f__Sulfolobaceae; g__Acidianus; s__Acidianus_manzaensis
k__Archaea; p__Crenarchaeota; c__Thermoprotei; o__Sulfolobales; f__Sulfolobaceae; g__Acidianus; s__Acidianus_sulfidivorans
k__Archaea; p__Crenarchaeota; c__Thermoprotei; o__Sulfolobales; f__Sulfolobaceae; g__Acidianus; s__Candidatus_Acidianus_copahuensis
k__Archaea; p__Crenarchaeota; c__Thermoprotei; o__Sulfolobales; f__Sulfolobaceae; g__Acidianus; s__Unclassified
k__Archaea; p__Crenarchaeota; c__Thermoprotei; o__Sulfolobales; f__Sulfolobaceae; g__Candidatus_Aramenus; s__Candidatus_Aramenus_sulfurataquae
k__Archaea; p__Crenarchaeota; c__Thermoprotei; o__Sulfolobales; f__Sulfolobaceae; g__Metallosphaera; s__Metallosphaera_cuprina
k__Archaea; p__Crenarchaeota; c__Thermoprotei; o__Sulfolobales; f__Sulfolobaceae; g__Metallosphaera; s__Metallosphaera_sedula
k__Archaea; p__Crenarchaeota; c__Thermoprotei; o__Sulfolobales; f__Sulfolobaceae; g__Metallosphaera; s__Metallosphaera_yellowstonensis
k__Archaea; p__Crenarchaeota; c__Thermoprotei; o__Sulfolobales; f__Sulfolobaceae; g__Saccharolobus; s__Saccharolobus_solfataricus
k__Archaea; p__Crenarchaeota; c__Thermoprotei; o__Sulfolobales; f__Sulfolobaceae; g__Sulfodiicoccus; s__Sulfodiicoccus_acidiphilus
k__Archaea; p__Crenarchaeota; c__Thermoprotei; o__Sulfolobales; f__Sulfolobaceae; g__Sulfolobus; s__Sulfolobus_acidocaldarius
k__Archaea; p__Crenarchaeota; c__Thermoprotei; o__Sulfolobales; f__Sulfolobaceae; g__Sulfolobus; s__Sulfolobus_islandicus
k__Archaea; p__Crenarchaeota; c__Thermoprotei; o__Sulfolobales; f__Sulfolobaceae; g__Sulfolobus; s__Sulfolobus_sp._A20
k__Archaea; p__Crenarchaeota; c__Thermoprotei; o__Sulfolobales; f__Sulfolobaceae; g__Sulfolobus; s__Sulfolobus_sp._SCGC_AB_777_G05
k__Archaea; p__Crenarchaeota; c__Thermoprotei; o__Sulfolobales; f__Sulfolobaceae; g__Sulfolobus; s__Sulfolobus_sp._SCGC_AB_777_G06
k__Archaea; p__Crenarchaeota; c__Thermoprotei; o__Sulfolobales; f__Sulfolobaceae; g__Sulfolobus; s__Sulfolobus_sp._SCGC_AB_777_L09
k__Archaea; p__Crenarchaeota; c__Thermoprotei; o__Sulfolobales; f__Sulfolobaceae; g__Sulfolobus; s__Unclassified
k__Archaea; p__Crenarchaeota; c__Thermoprotei; o__Sulfolobales; f__Sulfolobaceae; g__Sulfuracidifex; s__Sulfuracidifex_metallicus
k__Archaea; p__Crenarchaeota; c__Thermoprotei; o__Sulfolobales; f__Sulfolobaceae; g__Sulfuracidifex; s__Sulfuracidifex_tepidarius
k__Archaea; p__Crenarchaeota; c__Thermoprotei; o__Sulfolobales; f__Sulfolobaceae; g__Sulfurisphaera; s__Sulfurisphaera_tokodaii
k__Archaea; p__Crenarchaeota; c__Thermoprotei; o__Sulfolobales; f__Sulfolobaceae; g__Unclassified; s__Unclassified
k__Archaea; p__Crenarchaeota; c__Thermoprotei; o__Sulfolobales; f__Unclassified; g__Unclassified; s__Sulfolobales_archaeon_SCGC_AB_777_J03
k__Archaea; p__Crenarchaeota; c__Thermoprotei; o__Sulfolobales; f__Unclassified; g__Unclassified; s__Sulfolobales_archaeon_SCGC_AB_777_K09
k__Archaea; p__Crenarchaeota; c__Thermoprotei; o__Sulfolobales; f__Unclassified; g__Unclassified; s__Unclassified
k__Archaea; p__Crenarchaeota; c__Thermoprotei; o__Thermofilales; f__Thermofilaceae; g__Infirmifilum; s__Infirmifilum_uzonense
k__Archaea; p__Crenarchaeota; c__Thermoprotei; o__Thermofilales; f__Thermofilaceae; g__Thermofilum; s__Thermofilum_adornatum
k__Archaea; p__Crenarchaeota; c__Thermoprotei; o__Thermofilales; f__Thermofilaceae; g__Thermofilum; s__Thermofilum_pendens
k__Archaea; p__Crenarchaeota; c__Thermoprotei; o__Thermofilales; f__Thermofilaceae; g__Thermofilum; s__Thermofilum_sp._NZ13
k__Archaea; p__Crenarchaeota; c__Thermoprotei; o__Thermofilales; f__Thermofilaceae; g__Thermofilum; s__Thermofilum_sp._ex4484_15
k__Archaea; p__Crenarchaeota; c__Thermoprotei; o__Thermofilales; f__Thermofilaceae; g__Thermofilum; s__Thermofilum_sp._ex4484_79
k__Archaea; p__Crenarchaeota; c__Thermoprotei; o__Thermofilales; f__Thermofilaceae; g__Thermofilum; s__Thermofilum_sp._ex4484_82
k__Archaea; p__Crenarchaeota; c__Thermoprotei; o__Thermofilales; f__Thermofilaceae; g__Thermofilum; s__Unclassified
k__Archaea; p__Crenarchaeota; c__Thermoprotei; o__Thermofilales; f__Thermofilaceae; g__Unclassified; s__Unclassified
k__Archaea; p__Crenarchaeota; c__Thermoprotei; o__Thermoproteales; f__Thermoproteaceae; g__Caldivirga; s__Caldivirga_maquilingensis
k__Archaea; p__Crenarchaeota; c__Thermoprotei; o__Thermoproteales; f__Thermoproteaceae; g__Caldivirga; s__Caldivirga_sp._CIS_19
k__Archaea; p__Crenarchaeota; c__Thermoprotei; o__Thermoproteales; f__Thermoproteaceae; g__Caldivirga; s__Caldivirga_sp._JCHS_4
k__Archaea; p__Crenarchaeota; c__Thermoprotei; o__Thermoproteales; f__Thermoproteaceae; g__Caldivirga; s__Caldivirga_sp._MG_3
k__Archaea; p__Crenarchaeota; c__Thermoprotei; o__Thermoproteales; f__Thermoproteaceae; g__Pyrobaculum; s__Pyrobaculum_aerophilum
k__Archaea; p__Crenarchaeota; c__Thermoprotei; o__Thermoproteales; f__Thermoproteaceae; g__Pyrobaculum; s__Pyrobaculum_calidifontis
k__Archaea; p__Crenarchaeota; c__Thermoprotei; o__Thermoproteales; f__Thermoproteaceae; g__Pyrobaculum; s__Pyrobaculum_ferrireducens
k__Archaea; p__Crenarchaeota; c__Thermoprotei; o__Thermoproteales; f__Thermoproteaceae; g__Pyrobaculum; s__Pyrobaculum_oguniense
k__Archaea; p__Crenarchaeota; c__Thermoprotei; o__Thermoproteales; f__Thermoproteaceae; g__Pyrobaculum; s__Pyrobaculum_sp._JCHS_4
k__Archaea; p__Crenarchaeota; c__Thermoprotei; o__Thermoproteales; f__Thermoproteaceae; g__Pyrobaculum; s__Pyrobaculum_sp._WP30
k__Archaea; p__Crenarchaeota; c__Thermoprotei; o__Thermoproteales; f__Thermoproteaceae; g__Pyrobaculum; s__Unclassified
k__Archaea; p__Crenarchaeota; c__Thermoprotei; o__Thermoproteales; f__Thermoproteaceae; g__Thermocladium; s__Thermocladium_sp._ECH_B
k__Archaea; p__Crenarchaeota; c__Thermoprotei; o__Thermoproteales; f__Thermoproteaceae; g__Thermoproteus; s__Thermoproteus_sp._AZ2
k__Archaea; p__Crenarchaeota; c__Thermoprotei; o__Thermoproteales; f__Thermoproteaceae; g__Thermoproteus; s__Thermoproteus_sp._CIS_19
k__Archaea; p__Crenarchaeota; c__Thermoprotei; o__Thermoproteales; f__Thermoproteaceae; g__Thermoproteus; s__Thermoproteus_sp._CP80
k__Archaea; p__Crenarchaeota; c__Thermoprotei; o__Thermoproteales; f__Thermoproteaceae; g__Thermoproteus; s__Thermoproteus_tenax
k__Archaea; p__Crenarchaeota; c__Thermoprotei; o__Thermoproteales; f__Thermoproteaceae; g__Thermoproteus; s__Thermoproteus_uzoniensis
k__Archaea; p__Crenarchaeota; c__Thermoprotei; o__Thermoproteales; f__Thermoproteaceae; g__Unclassified; s__Unclassified
k__Archaea; p__Crenarchaeota; c__Thermoprotei; o__Thermoproteales; f__Thermoproteaceae; g__Vulcanisaeta; s__Unclassified
k__Archaea; p__Crenarchaeota; c__Thermoprotei; o__Thermoproteales; f__Thermoproteaceae; g__Vulcanisaeta; s__Vulcanisaeta_distributa
k__Archaea; p__Crenarchaeota; c__Thermoprotei; o__Thermoproteales; f__Thermoproteaceae; g__Vulcanisaeta; s__Vulcanisaeta_moutnovskia
k__Archaea; p__Crenarchaeota; c__Thermoprotei; o__Thermoproteales; f__Thermoproteaceae; g__Vulcanisaeta; s__Vulcanisaeta_sp._EB80
k__Archaea; p__Crenarchaeota; c__Thermoprotei; o__Thermoproteales; f__Thermoproteaceae; g__Vulcanisaeta; s__Vulcanisaeta_sp._JCHS_4
k__Archaea; p__Crenarchaeota; c__Thermoprotei; o__Thermoproteales; f__Thermoproteaceae; g__Vulcanisaeta; s__Vulcanisaeta_sp._MG_3
k__Archaea; p__Crenarchaeota; c__Thermoprotei; o__Thermoproteales; f__Thermoproteaceae; g__Vulcanisaeta; s__Vulcanisaeta_thermophila
k__Archaea; p__Crenarchaeota; c__Thermoprotei; o__Unclassified; f__Unclassified; g__Unclassified; s__Thermoprotei_archaeon
k__Archaea; p__Crenarchaeota; c__Thermoprotei; o__Unclassified; f__Unclassified; g__Unclassified; s__Thermoprotei_archaeon_ex4572_64
k__Archaea; p__Crenarchaeota; c__Thermoprotei; o__Unclassified; f__Unclassified; g__Unclassified; s__Unclassified
k__Archaea; p__Crenarchaeota; c__Unclassified; o__Unclassified; f__Unclassified; g__Unclassified; s__Crenarchaeota_archaeon
k__Archaea; p__Crenarchaeota; c__Unclassified; o__Unclassified; f__Unclassified; g__Unclassified; s__Crenarchaeota_archaeon_13_1_20CM_2_51_8
k__Archaea; p__Crenarchaeota; c__Unclassified; o__Unclassified; f__Unclassified; g__Unclassified; s__Crenarchaeota_archaeon_13_1_40CM_3_52_10
k__Archaea; p__Crenarchaeota; c__Unclassified; o__Unclassified; f__Unclassified; g__Unclassified; s__Crenarchaeota_archaeon_13_1_40CM_3_53_5
k__Archaea; p__Euryarchaeota; c__Archaeoglobi; o__Archaeoglobales; f__Archaeoglobaceae; g__Archaeoglobus; s__Archaeoglobus_fulgidus
k__Archaea; p__Euryarchaeota; c__Archaeoglobi; o__Archaeoglobales; f__Archaeoglobaceae; g__Archaeoglobus; s__Archaeoglobus_profundus
k__Archaea; p__Euryarchaeota; c__Archaeoglobi; o__Archaeoglobales; f__Archaeoglobaceae; g__Archaeoglobus; s__Archaeoglobus_sp.
k__Archaea; p__Euryarchaeota; c__Archaeoglobi; o__Archaeoglobales; f__Archaeoglobaceae; g__Archaeoglobus; s__Archaeoglobus_sulfaticallidus
k__Archaea; p__Euryarchaeota; c__Archaeoglobi; o__Archaeoglobales; f__Archaeoglobaceae; g__Archaeoglobus; s__Archaeoglobus_veneficus
k__Archaea; p__Euryarchaeota; c__Archaeoglobi; o__Archaeoglobales; f__Archaeoglobaceae; g__Archaeoglobus; s__Unclassified
k__Archaea; p__Euryarchaeota; c__Archaeoglobi; o__Archaeoglobales; f__Archaeoglobaceae; g__Ferroglobus; s__Ferroglobus_placidus
k__Archaea; p__Euryarchaeota; c__Archaeoglobi; o__Archaeoglobales; f__Archaeoglobaceae; g__Geoglobus; s__Geoglobus_acetivorans
k__Archaea; p__Euryarchaeota; c__Archaeoglobi; o__Archaeoglobales; f__Archaeoglobaceae; g__Geoglobus; s__Geoglobus_ahangari
k__Archaea; p__Euryarchaeota; c__Archaeoglobi; o__Archaeoglobales; f__Archaeoglobaceae; g__Unclassified; s__Unclassified
k__Archaea; p__Euryarchaeota; c__Archaeoglobi; o__Archaeoglobales; f__Unclassified; g__Unclassified; s__Archaeoglobales_archaeon
k__Archaea; p__Euryarchaeota; c__Archaeoglobi; o__Archaeoglobales; f__Unclassified; g__Unclassified; s__Archaeoglobales_archaeon_ex4484_92
k__Archaea; p__Euryarchaeota; c__Archaeoglobi; o__Archaeoglobales; f__Unclassified; g__Unclassified; s__Unclassified
k__Archaea; p__Euryarchaeota; c__Candidatus_Methanofastidiosa; o__Unclassified; f__Unclassified; g__Candidatus_Methanofastidiosum; s__Candidatus_Methanofastidiosum_methylthiophilus
k__Archaea; p__Euryarchaeota; c__Candidatus_Methanoliparia; o__Candidatus_Methanoliparales; f__Candidatus_Methanoliparaceae; g__Candidatus_Methanoliparum; s__Candidatus_Methanoliparum_thermophilum
k__Archaea; p__Euryarchaeota; c__Candidatus_Methanoliparia; o__Candidatus_Methanoliparales; f__Candidatus_Methanollivieraceae; g__Candidatus_Methanolliviera; s__Candidatus_Methanolliviera_hydrocarbonicum
k__Archaea; p__Euryarchaeota; c__Hadesarchaea; o__Unclassified; f__Unclassified; g__Candidatus_Hadarchaeum; s__Candidatus_Hadarchaeum_yellowstonense
k__Archaea; p__Euryarchaeota; c__Hadesarchaea; o__Unclassified; f__Unclassified; g__Unclassified; s__Hadesarchaea_archaeon
k__Archaea; p__Euryarchaeota; c__Hadesarchaea; o__Unclassified; f__Unclassified; g__Unclassified; s__Hadesarchaea_archaeon_DG_33
k__Archaea; p__Euryarchaeota; c__Hadesarchaea; o__Unclassified; f__Unclassified; g__Unclassified; s__Hadesarchaea_archaeon_DG_33_1
k__Archaea; p__Euryarchaeota; c__Hadesarchaea; o__Unclassified; f__Unclassified; g__Unclassified; s__Hadesarchaea_archaeon_YNP_N21
k__Archaea; p__Euryarchaeota; c__Hadesarchaea; o__Unclassified; f__Unclassified; g__Unclassified; s__Unclassified
k__Archaea; p__Euryarchaeota; c__Halobacteria; o__Halobacteriales; f__Haloarculaceae; g__Halapricum; s__Halapricum_salinum
k__Archaea; p__Euryarchaeota; c__Halobacteria; o__Halobacteriales; f__Haloarculaceae; g__Haloarcula; s__Haloarcula_amylolytica
k__Archaea; p__Euryarchaeota; c__Halobacteria; o__Halobacteriales; f__Haloarculaceae; g__Haloarcula; s__Haloarcula_argentinensis
k__Archaea; p__Euryarchaeota; c__Halobacteria; o__Halobacteriales; f__Haloarculaceae; g__Haloarcula; s__Haloarcula_japonica
k__Archaea; p__Euryarchaeota; c__Halobacteria; o__Halobacteriales; f__Haloarculaceae; g__Haloarcula; s__Haloarcula_quadrata
k__Archaea; p__Euryarchaeota; c__Halobacteria; o__Halobacteriales; f__Haloarculaceae; g__Haloarcula; s__Haloarcula_rubripromontorii
k__Archaea; p__Euryarchaeota; c__Halobacteria; o__Halobacteriales; f__Haloarculaceae; g__Haloarcula; s__Haloarcula_sp._Atlit_120R
k__Archaea; p__Euryarchaeota; c__Halobacteria; o__Halobacteriales; f__Haloarculaceae; g__Haloarcula; s__Haloarcula_sp._Atlit_47R
k__Archaea; p__Euryarchaeota; c__Halobacteria; o__Halobacteriales; f__Haloarculaceae; g__Haloarcula; s__Haloarcula_sp._CBA1127
k__Archaea; p__Euryarchaeota; c__Halobacteria; o__Halobacteriales; f__Haloarculaceae; g__Haloarcula; s__Haloarcula_sp._K1
k__Archaea; p__Euryarchaeota; c__Halobacteria; o__Halobacteriales; f__Haloarculaceae; g__Haloarcula; s__Haloarcula_vallismortis
k__Archaea; p__Euryarchaeota; c__Halobacteria; o__Halobacteriales; f__Haloarculaceae; g__Halomicrobium; s__Halomicrobium_katesii
k__Archaea; p__Euryarchaeota; c__Halobacteria; o__Halobacteriales; f__Haloarculaceae; g__Halomicrobium; s__Halomicrobium_mukohataei
k__Archaea; p__Euryarchaeota; c__Halobacteria; o__Halobacteriales; f__Haloarculaceae; g__Halomicrobium; s__Halomicrobium_zhouii
k__Archaea; p__Euryarchaeota; c__Halobacteria; o__Halobacteriales; f__Haloarculaceae; g__Halorhabdus; s__Halorhabdus_tiamatea
k__Archaea; p__Euryarchaeota; c__Halobacteria; o__Halobacteriales; f__Haloarculaceae; g__Halorhabdus; s__Halorhabdus_utahensis
k__Archaea; p__Euryarchaeota; c__Halobacteria; o__Halobacteriales; f__Haloarculaceae; g__Halorientalis; s__Halorientalis_persicus
k__Archaea; p__Euryarchaeota; c__Halobacteria; o__Halobacteriales; f__Haloarculaceae; g__Halorientalis; s__Halorientalis_sp._F13_25
k__Archaea; p__Euryarchaeota; c__Halobacteria; o__Halobacteriales; f__Haloarculaceae; g__Halorientalis; s__Halorientalis_sp._IM1011
k__Archaea; p__Euryarchaeota; c__Halobacteria; o__Halobacteriales; f__Haloarculaceae; g__Halosimplex; s__Halosimplex_carlsbadense
k__Archaea; p__Euryarchaeota; c__Halobacteria; o__Halobacteriales; f__Haloarculaceae; g__Halosimplex; s__Halosimplex_salinum
k__Archaea; p__Euryarchaeota; c__Halobacteria; o__Halobacteriales; f__Haloarculaceae; g__Halosimplex; s__Unclassified
k__Archaea; p__Euryarchaeota; c__Halobacteria; o__Halobacteriales; f__Haloarculaceae; g__Natronomonas; s__Natronomonas_moolapensis
k__Archaea; p__Euryarchaeota; c__Halobacteria; o__Halobacteriales; f__Haloarculaceae; g__Natronomonas; s__Natronomonas_pharaonis
k__Archaea; p__Euryarchaeota; c__Halobacteria; o__Halobacteriales; f__Haloarculaceae; g__Natronomonas; s__Natronomonas_sp._CBA1133
k__Archaea; p__Euryarchaeota; c__Halobacteria; o__Halobacteriales; f__Haloarculaceae; g__Natronomonas; s__Natronomonas_sp._CBA1134
k__Archaea; p__Euryarchaeota; c__Halobacteria; o__Halobacteriales; f__Haloarculaceae; g__Unclassified; s__Haloarculaceae_archaeon_HArcel1
k__Archaea; p__Euryarchaeota; c__Halobacteria; o__Halobacteriales; f__Haloarculaceae; g__Unclassified; s__Unclassified
k__Archaea; p__Euryarchaeota; c__Halobacteria; o__Halobacteriales; f__Halobacteriaceae; g__Haladaptatus; s__Haladaptatus_cibarius
k__Archaea; p__Euryarchaeota; c__Halobacteria; o__Halobacteriales; f__Halobacteriaceae; g__Haladaptatus; s__Haladaptatus_litoreus
k__Archaea; p__Euryarchaeota; c__Halobacteria; o__Halobacteriales; f__Halobacteriaceae; g__Haladaptatus; s__Haladaptatus_paucihalophilus
k__Archaea; p__Euryarchaeota; c__Halobacteria; o__Halobacteriales; f__Halobacteriaceae; g__Haladaptatus; s__Haladaptatus_sp._R4
k__Archaea; p__Euryarchaeota; c__Halobacteria; o__Halobacteriales; f__Halobacteriaceae; g__Haladaptatus; s__Haladaptatus_sp._W1
k__Archaea; p__Euryarchaeota; c__Halobacteria; o__Halobacteriales; f__Halobacteriaceae; g__Haladaptatus; s__Unclassified
k__Archaea; p__Euryarchaeota; c__Halobacteria; o__Halobacteriales; f__Halobacteriaceae; g__Halalkalicoccus; s__Halalkalicoccus_jeotgali
k__Archaea; p__Euryarchaeota; c__Halobacteria; o__Halobacteriales; f__Halobacteriaceae; g__Halalkalicoccus; s__Halalkalicoccus_paucihalophilus
k__Archaea; p__Euryarchaeota; c__Halobacteria; o__Halobacteriales; f__Halobacteriaceae; g__Halalkalicoccus; s__Halalkalicoccus_subterraneus
k__Archaea; p__Euryarchaeota; c__Halobacteria; o__Halobacteriales; f__Halobacteriaceae; g__Halarchaeum; s__Halarchaeum_acidiphilum
k__Archaea; p__Euryarchaeota; c__Halobacteria; o__Halobacteriales; f__Halobacteriaceae; g__Halarchaeum; s__Halarchaeum_sp._CBA1220
k__Archaea; p__Euryarchaeota; c__Halobacteria; o__Halobacteriales; f__Halobacteriaceae; g__Haloarchaeobius; s__Haloarchaeobius_iranensis
k__Archaea; p__Euryarchaeota; c__Halobacteria; o__Halobacteriales; f__Halobacteriaceae; g__Halobacterium; s__Halobacterium_hubeiense
k__Archaea; p__Euryarchaeota; c__Halobacteria; o__Halobacteriales; f__Halobacteriaceae; g__Halobacterium; s__Halobacterium_jilantaiense
k__Archaea; p__Euryarchaeota; c__Halobacteria; o__Halobacteriales; f__Halobacteriaceae; g__Halobacterium; s__Halobacterium_sp._CBA1132
k__Archaea; p__Euryarchaeota; c__Halobacteria; o__Halobacteriales; f__Halobacteriaceae; g__Halobacterium; s__Halobacterium_sp._DL1
k__Archaea; p__Euryarchaeota; c__Halobacteria; o__Halobacteriales; f__Halobacteriaceae; g__Halodesulfurarchaeum; s__Halodesulfurarchaeum_formicicum
k__Archaea; p__Euryarchaeota; c__Halobacteria; o__Halobacteriales; f__Halobacteriaceae; g__Halomarina; s__Halomarina_oriensis
k__Archaea; p__Euryarchaeota; c__Halobacteria; o__Halobacteriales; f__Halobacteriaceae; g__Halorussus; s__Halorussus_litoreus
k__Archaea; p__Euryarchaeota; c__Halobacteria; o__Halobacteriales; f__Halobacteriaceae; g__Halorussus; s__Halorussus_rarus
k__Archaea; p__Euryarchaeota; c__Halobacteria; o__Halobacteriales; f__Halobacteriaceae; g__Halorussus; s__Halorussus_sp._RC_68
k__Archaea; p__Euryarchaeota; c__Halobacteria; o__Halobacteriales; f__Halobacteriaceae; g__Halostella; s__Halostella_salina
k__Archaea; p__Euryarchaeota; c__Halobacteria; o__Halobacteriales; f__Halobacteriaceae; g__Halostella; s__Halostella_sp._LT12
k__Archaea; p__Euryarchaeota; c__Halobacteria; o__Halobacteriales; f__Halobacteriaceae; g__Halovenus; s__Halovenus_aranensis
k__Archaea; p__Euryarchaeota; c__Halobacteria; o__Halobacteriales; f__Halobacteriaceae; g__Natronoarchaeum; s__Natronoarchaeum_philippinense
k__Archaea; p__Euryarchaeota; c__Halobacteria; o__Halobacteriales; f__Halobacteriaceae; g__Unclassified; s__Halobacteriaceae_archaeon_SHR37
k__Archaea; p__Euryarchaeota; c__Halobacteria; o__Halobacteriales; f__Halobacteriaceae; g__Unclassified; s__Halobacteriaceae_archaeon_SHR40
k__Archaea; p__Euryarchaeota; c__Halobacteria; o__Halobacteriales; f__Halobacteriaceae; g__Unclassified; s__Unclassified
k__Archaea; p__Euryarchaeota; c__Halobacteria; o__Halobacteriales; f__Halococcaceae; g__Halococcus; s__Halococcus_agarilyticus
k__Archaea; p__Euryarchaeota; c__Halobacteria; o__Halobacteriales; f__Halococcaceae; g__Halococcus; s__Halococcus_hamelinensis
k__Archaea; p__Euryarchaeota; c__Halobacteria; o__Halobacteriales; f__Halococcaceae; g__Halococcus; s__Halococcus_morrhuae
k__Archaea; p__Euryarchaeota; c__Halobacteria; o__Halobacteriales; f__Halococcaceae; g__Halococcus; s__Halococcus_salifodinae
k__Archaea; p__Euryarchaeota; c__Halobacteria; o__Halobacteriales; f__Halococcaceae; g__Halococcus; s__Halococcus_sediminicola
k__Archaea; p__Euryarchaeota; c__Halobacteria; o__Halobacteriales; f__Halococcaceae; g__Halococcus; s__Halococcus_sp._IIIV_5B
k__Archaea; p__Euryarchaeota; c__Halobacteria; o__Halobacteriales; f__Halococcaceae; g__Halococcus; s__Halococcus_thailandensis
k__Archaea; p__Euryarchaeota; c__Halobacteria; o__Halobacteriales; f__Unclassified; g__Unclassified; s__Halobacteriales_archaeon_QH_10_65_19
k__Archaea; p__Euryarchaeota; c__Halobacteria; o__Halobacteriales; f__Unclassified; g__Unclassified; s__Halobacteriales_archaeon_QH_10_67_22
k__Archaea; p__Euryarchaeota; c__Halobacteria; o__Halobacteriales; f__Unclassified; g__Unclassified; s__Halobacteriales_archaeon_QH_2_65_14
k__Archaea; p__Euryarchaeota; c__Halobacteria; o__Halobacteriales; f__Unclassified; g__Unclassified; s__Halobacteriales_archaeon_QH_6_64_20
k__Archaea; p__Euryarchaeota; c__Halobacteria; o__Halobacteriales; f__Unclassified; g__Unclassified; s__Halobacteriales_archaeon_QH_6_66_25
k__Archaea; p__Euryarchaeota; c__Halobacteria; o__Halobacteriales; f__Unclassified; g__Unclassified; s__Halobacteriales_archaeon_QH_7_65_31
k__Archaea; p__Euryarchaeota; c__Halobacteria; o__Halobacteriales; f__Unclassified; g__Unclassified; s__Halobacteriales_archaeon_QH_7_66_37
k__Archaea; p__Euryarchaeota; c__Halobacteria; o__Halobacteriales; f__Unclassified; g__Unclassified; s__Halobacteriales_archaeon_QH_7_68_42
k__Archaea; p__Euryarchaeota; c__Halobacteria; o__Halobacteriales; f__Unclassified; g__Unclassified; s__Halobacteriales_archaeon_QH_8_64_26
k__Archaea; p__Euryarchaeota; c__Halobacteria; o__Halobacteriales; f__Unclassified; g__Unclassified; s__Halobacteriales_archaeon_QH_8_67_36
k__Archaea; p__Euryarchaeota; c__Halobacteria; o__Halobacteriales; f__Unclassified; g__Unclassified; s__Halobacteriales_archaeon_QH_9_66_26
k__Archaea; p__Euryarchaeota; c__Halobacteria; o__Halobacteriales; f__Unclassified; g__Unclassified; s__Halobacteriales_archaeon_QS_1_68_20
k__Archaea; p__Euryarchaeota; c__Halobacteria; o__Halobacteriales; f__Unclassified; g__Unclassified; s__Halobacteriales_archaeon_QS_1_68_44
k__Archaea; p__Euryarchaeota; c__Halobacteria; o__Halobacteriales; f__Unclassified; g__Unclassified; s__Halobacteriales_archaeon_QS_3_64_16
k__Archaea; p__Euryarchaeota; c__Halobacteria; o__Halobacteriales; f__Unclassified; g__Unclassified; s__Halobacteriales_archaeon_QS_4_62_28
k__Archaea; p__Euryarchaeota; c__Halobacteria; o__Halobacteriales; f__Unclassified; g__Unclassified; s__Halobacteriales_archaeon_QS_4_66_20
k__Archaea; p__Euryarchaeota; c__Halobacteria; o__Halobacteriales; f__Unclassified; g__Unclassified; s__Halobacteriales_archaeon_QS_4_69_225
k__Archaea; p__Euryarchaeota; c__Halobacteria; o__Halobacteriales; f__Unclassified; g__Unclassified; s__Halobacteriales_archaeon_QS_4_69_31
k__Archaea; p__Euryarchaeota; c__Halobacteria; o__Halobacteriales; f__Unclassified; g__Unclassified; s__Halobacteriales_archaeon_QS_4_69_34
k__Archaea; p__Euryarchaeota; c__Halobacteria; o__Halobacteriales; f__Unclassified; g__Unclassified; s__Halobacteriales_archaeon_QS_5_68_33
k__Archaea; p__Euryarchaeota; c__Halobacteria; o__Halobacteriales; f__Unclassified; g__Unclassified; s__Halobacteriales_archaeon_QS_5_70_15
k__Archaea; p__Euryarchaeota; c__Halobacteria; o__Halobacteriales; f__Unclassified; g__Unclassified; s__Halobacteriales_archaeon_QS_6_64_34
k__Archaea; p__Euryarchaeota; c__Halobacteria; o__Halobacteriales; f__Unclassified; g__Unclassified; s__Halobacteriales_archaeon_QS_6_71_20
k__Archaea; p__Euryarchaeota; c__Halobacteria; o__Halobacteriales; f__Unclassified; g__Unclassified; s__Halobacteriales_archaeon_QS_8_69_26
k__Archaea; p__Euryarchaeota; c__Halobacteria; o__Halobacteriales; f__Unclassified; g__Unclassified; s__Halobacteriales_archaeon_QS_9_67_15
k__Archaea; p__Euryarchaeota; c__Halobacteria; o__Halobacteriales; f__Unclassified; g__Unclassified; s__Halobacteriales_archaeon_QS_9_68_17
k__Archaea; p__Euryarchaeota; c__Halobacteria; o__Halobacteriales; f__Unclassified; g__Unclassified; s__Halobacteriales_archaeon_SW_10_68_16
k__Archaea; p__Euryarchaeota; c__Halobacteria; o__Halobacteriales; f__Unclassified; g__Unclassified; s__Halobacteriales_archaeon_SW_12_71_31
k__Archaea; p__Euryarchaeota; c__Halobacteria; o__Halobacteriales; f__Unclassified; g__Unclassified; s__Halobacteriales_archaeon_SW_5_68_122
k__Archaea; p__Euryarchaeota; c__Halobacteria; o__Halobacteriales; f__Unclassified; g__Unclassified; s__Halobacteriales_archaeon_SW_6_65_15
k__Archaea; p__Euryarchaeota; c__Halobacteria; o__Halobacteriales; f__Unclassified; g__Unclassified; s__Halobacteriales_archaeon_SW_7_65_23
k__Archaea; p__Euryarchaeota; c__Halobacteria; o__Halobacteriales; f__Unclassified; g__Unclassified; s__Halobacteriales_archaeon_SW_7_68_16
k__Archaea; p__Euryarchaeota; c__Halobacteria; o__Halobacteriales; f__Unclassified; g__Unclassified; s__Halobacteriales_archaeon_SW_9_67_25
k__Archaea; p__Euryarchaeota; c__Halobacteria; o__Halobacteriales; f__Unclassified; g__Unclassified; s__Unclassified
k__Archaea; p__Euryarchaeota; c__Halobacteria; o__Halobacteriales; f__Unclassified; g__Unclassified; s__halophilic_archaeon
k__Archaea; p__Euryarchaeota; c__Halobacteria; o__Halobacteriales; f__Unclassified; g__Unclassified; s__halophilic_archaeon_J07HX64
k__Archaea; p__Euryarchaeota; c__Halobacteria; o__Haloferacales; f__Haloferacaceae; g__Halegenticoccus; s__Halegenticoccus_soli
k__Archaea; p__Euryarchaeota; c__Halobacteria; o__Haloferacales; f__Haloferacaceae; g__Halegenticoccus; s__Halegenticoccus_tardaugens
k__Archaea; p__Euryarchaeota; c__Halobacteria; o__Haloferacales; f__Haloferacaceae; g__Halegenticoccus; s__Unclassified
k__Archaea; p__Euryarchaeota; c__Halobacteria; o__Haloferacales; f__Haloferacaceae; g__Halobellus; s__Halobellus_clavatus
k__Archaea; p__Euryarchaeota; c__Halobacteria; o__Haloferacales; f__Haloferacaceae; g__Halobellus; s__Halobellus_limi
k__Archaea; p__Euryarchaeota; c__Halobacteria; o__Haloferacales; f__Haloferacaceae; g__Halobellus; s__Halobellus_rufus
k__Archaea; p__Euryarchaeota; c__Halobacteria; o__Haloferacales; f__Haloferacaceae; g__Halobellus; s__Halobellus_sp._Atlit_31R
k__Archaea; p__Euryarchaeota; c__Halobacteria; o__Haloferacales; f__Haloferacaceae; g__Halobellus; s__Unclassified
k__Archaea; p__Euryarchaeota; c__Halobacteria; o__Haloferacales; f__Haloferacaceae; g__Haloferax; s__Haloferax_denitrificans
k__Archaea; p__Euryarchaeota; c__Halobacteria; o__Haloferacales; f__Haloferacaceae; g__Haloferax; s__Haloferax_gibbonsii
k__Archaea; p__Euryarchaeota; c__Halobacteria; o__Haloferacales; f__Haloferacaceae; g__Haloferax; s__Haloferax_larsenii
k__Archaea; p__Euryarchaeota; c__Halobacteria; o__Haloferacales; f__Haloferacaceae; g__Haloferax; s__Haloferax_lucentense
k__Archaea; p__Euryarchaeota; c__Halobacteria; o__Haloferacales; f__Haloferacaceae; g__Haloferax; s__Haloferax_mediterranei
k__Archaea; p__Euryarchaeota; c__Halobacteria; o__Haloferacales; f__Haloferacaceae; g__Haloferax; s__Haloferax_mucosum
k__Archaea; p__Euryarchaeota; c__Halobacteria; o__Haloferacales; f__Haloferacaceae; g__Haloferax; s__Haloferax_prahovense
k__Archaea; p__Euryarchaeota; c__Halobacteria; o__Haloferacales; f__Haloferacaceae; g__Haloferax; s__Haloferax_profundi
k__Archaea; p__Euryarchaeota; c__Halobacteria; o__Haloferacales; f__Haloferacaceae; g__Haloferax; s__Haloferax_sp._ATCC_BAA_645
k__Archaea; p__Euryarchaeota; c__Halobacteria; o__Haloferacales; f__Haloferacaceae; g__Haloferax; s__Haloferax_sp._Atlit_12N
k__Archaea; p__Euryarchaeota; c__Halobacteria; o__Haloferacales; f__Haloferacaceae; g__Haloferax; s__Haloferax_sp._Atlit_4N
k__Archaea; p__Euryarchaeota; c__Halobacteria; o__Haloferacales; f__Haloferacaceae; g__Haloferax; s__Haloferax_sulfurifontis
k__Archaea; p__Euryarchaeota; c__Halobacteria; o__Haloferacales; f__Haloferacaceae; g__Haloferax; s__Unclassified
k__Archaea; p__Euryarchaeota; c__Halobacteria; o__Haloferacales; f__Haloferacaceae; g__Halogeometricum; s__Halogeometricum_borinquense
k__Archaea; p__Euryarchaeota; c__Halobacteria; o__Haloferacales; f__Haloferacaceae; g__Halogeometricum; s__Halogeometricum_limi
k__Archaea; p__Euryarchaeota; c__Halobacteria; o__Haloferacales; f__Haloferacaceae; g__Halogeometricum; s__Halogeometricum_pallidum
k__Archaea; p__Euryarchaeota; c__Halobacteria; o__Haloferacales; f__Haloferacaceae; g__Halogeometricum; s__Halogeometricum_rufum
k__Archaea; p__Euryarchaeota; c__Halobacteria; o__Haloferacales; f__Haloferacaceae; g__Halogeometricum; s__Unclassified
k__Archaea; p__Euryarchaeota; c__Halobacteria; o__Haloferacales; f__Haloferacaceae; g__Halogranum; s__Halogranum_amylolyticum
k__Archaea; p__Euryarchaeota; c__Halobacteria; o__Haloferacales; f__Haloferacaceae; g__Halogranum; s__Halogranum_gelatinilyticum
k__Archaea; p__Euryarchaeota; c__Halobacteria; o__Haloferacales; f__Haloferacaceae; g__Halogranum; s__Halogranum_rubrum
k__Archaea; p__Euryarchaeota; c__Halobacteria; o__Haloferacales; f__Haloferacaceae; g__Halogranum; s__Halogranum_salarium
k__Archaea; p__Euryarchaeota; c__Halobacteria; o__Haloferacales; f__Haloferacaceae; g__Halogranum; s__Unclassified
k__Archaea; p__Euryarchaeota; c__Halobacteria; o__Haloferacales; f__Haloferacaceae; g__Halopelagius; s__Halopelagius_inordinatus
k__Archaea; p__Euryarchaeota; c__Halobacteria; o__Haloferacales; f__Haloferacaceae; g__Halopelagius; s__Halopelagius_longus
k__Archaea; p__Euryarchaeota; c__Halobacteria; o__Haloferacales; f__Haloferacaceae; g__Haloplanus; s__Haloplanus_aerogenes
k__Archaea; p__Euryarchaeota; c__Halobacteria; o__Haloferacales; f__Haloferacaceae; g__Haloplanus; s__Haloplanus_natans
k__Archaea; p__Euryarchaeota; c__Halobacteria; o__Haloferacales; f__Haloferacaceae; g__Haloplanus; s__Haloplanus_rubicundus
k__Archaea; p__Euryarchaeota; c__Halobacteria; o__Haloferacales; f__Haloferacaceae; g__Haloplanus; s__Haloplanus_salinus
k__Archaea; p__Euryarchaeota; c__Halobacteria; o__Haloferacales; f__Haloferacaceae; g__Haloplanus; s__Haloplanus_vescus
k__Archaea; p__Euryarchaeota; c__Halobacteria; o__Haloferacales; f__Haloferacaceae; g__Haloplanus; s__Unclassified
k__Archaea; p__Euryarchaeota; c__Halobacteria; o__Haloferacales; f__Haloferacaceae; g__Haloprofundus; s__Haloprofundus_halophilus
k__Archaea; p__Euryarchaeota; c__Halobacteria; o__Haloferacales; f__Haloferacaceae; g__Haloprofundus; s__Haloprofundus_marisrubri
k__Archaea; p__Euryarchaeota; c__Halobacteria; o__Haloferacales; f__Haloferacaceae; g__Haloquadratum; s__Haloquadratum_sp._J07HQX50
k__Archaea; p__Euryarchaeota; c__Halobacteria; o__Haloferacales; f__Haloferacaceae; g__Haloquadratum; s__Haloquadratum_walsbyi
k__Archaea; p__Euryarchaeota; c__Halobacteria; o__Haloferacales; f__Haloferacaceae; g__Unclassified; s__Unclassified
k__Archaea; p__Euryarchaeota; c__Halobacteria; o__Haloferacales; f__Halorubraceae; g__Candidatus_Halobonum; s__Candidatus_Halobonum_tyrrellensis
k__Archaea; p__Euryarchaeota; c__Halobacteria; o__Haloferacales; f__Halorubraceae; g__Halalkaliarchaeum; s__Halalkaliarchaeum_desulfuricum
k__Archaea; p__Euryarchaeota; c__Halobacteria; o__Haloferacales; f__Halorubraceae; g__Halobaculum; s__Halobaculum_gomorrense
k__Archaea; p__Euryarchaeota; c__Halobacteria; o__Haloferacales; f__Halorubraceae; g__Halohasta; s__Halohasta_litchfieldiae
k__Archaea; p__Euryarchaeota; c__Halobacteria; o__Haloferacales; f__Halorubraceae; g__Halolamina; s__Halolamina_pelagica
k__Archaea; p__Euryarchaeota; c__Halobacteria; o__Haloferacales; f__Halorubraceae; g__Halolamina; s__Halolamina_sp._CBA1230
k__Archaea; p__Euryarchaeota; c__Halobacteria; o__Haloferacales; f__Halorubraceae; g__Halonotius; s__Halonotius_pteroides
k__Archaea; p__Euryarchaeota; c__Halobacteria; o__Haloferacales; f__Halorubraceae; g__Halonotius; s__Halonotius_sp._J07HN6
k__Archaea; p__Euryarchaeota; c__Halobacteria; o__Haloferacales; f__Halorubraceae; g__Haloparvum; s__Haloparvum_sedimenti
k__Archaea; p__Euryarchaeota; c__Halobacteria; o__Haloferacales; f__Halorubraceae; g__Halopenitus; s__Halopenitus_malekzadehii
k__Archaea; p__Euryarchaeota; c__Halobacteria; o__Haloferacales; f__Halorubraceae; g__Halopenitus; s__Halopenitus_persicus
k__Archaea; p__Euryarchaeota; c__Halobacteria; o__Haloferacales; f__Halorubraceae; g__Halorubrum; s__Halorubrum_aethiopicum
k__Archaea; p__Euryarchaeota; c__Halobacteria; o__Haloferacales; f__Halorubraceae; g__Halorubrum; s__Halorubrum_aidingense
k__Archaea; p__Euryarchaeota; c__Halobacteria; o__Haloferacales; f__Halorubraceae; g__Halorubrum; s__Halorubrum_arcis
k__Archaea; p__Euryarchaeota; c__Halobacteria; o__Haloferacales; f__Halorubraceae; g__Halorubrum; s__Halorubrum_californiense
k__Archaea; p__Euryarchaeota; c__Halobacteria; o__Haloferacales; f__Halorubraceae; g__Halorubrum; s__Halorubrum_coriense
k__Archaea; p__Euryarchaeota; c__Halobacteria; o__Haloferacales; f__Halorubraceae; g__Halorubrum; s__Halorubrum_distributum
k__Archaea; p__Euryarchaeota; c__Halobacteria; o__Haloferacales; f__Halorubraceae; g__Halorubrum; s__Halorubrum_ezzemoulense
k__Archaea; p__Euryarchaeota; c__Halobacteria; o__Haloferacales; f__Halorubraceae; g__Halorubrum; s__Halorubrum_halophilum
k__Archaea; p__Euryarchaeota; c__Halobacteria; o__Haloferacales; f__Halorubraceae; g__Halorubrum; s__Halorubrum_kocurii
k__Archaea; p__Euryarchaeota; c__Halobacteria; o__Haloferacales; f__Halorubraceae; g__Halorubrum; s__Halorubrum_lacusprofundi
k__Archaea; p__Euryarchaeota; c__Halobacteria; o__Haloferacales; f__Halorubraceae; g__Halorubrum; s__Halorubrum_lipolyticum
k__Archaea; p__Euryarchaeota; c__Halobacteria; o__Haloferacales; f__Halorubraceae; g__Halorubrum; s__Halorubrum_litoreum
k__Archaea; p__Euryarchaeota; c__Halobacteria; o__Haloferacales; f__Halorubraceae; g__Halorubrum; s__Halorubrum_persicum
k__Archaea; p__Euryarchaeota; c__Halobacteria; o__Haloferacales; f__Halorubraceae; g__Halorubrum; s__Halorubrum_sp._48_1_W
k__Archaea; p__Euryarchaeota; c__Halobacteria; o__Haloferacales; f__Halorubraceae; g__Halorubrum; s__Halorubrum_sp._Atlit_26R
k__Archaea; p__Euryarchaeota; c__Halobacteria; o__Haloferacales; f__Halorubraceae; g__Halorubrum; s__Halorubrum_sp._BOL3_1
k__Archaea; p__Euryarchaeota; c__Halobacteria; o__Haloferacales; f__Halorubraceae; g__Halorubrum; s__Halorubrum_sp._CSM_61
k__Archaea; p__Euryarchaeota; c__Halobacteria; o__Haloferacales; f__Halorubraceae; g__Halorubrum; s__Halorubrum_sp._Ea8
k__Archaea; p__Euryarchaeota; c__Halobacteria; o__Haloferacales; f__Halorubraceae; g__Halorubrum; s__Halorubrum_sp._Ib24
k__Archaea; p__Euryarchaeota; c__Halobacteria; o__Haloferacales; f__Halorubraceae; g__Halorubrum; s__Halorubrum_sp._PV6
k__Archaea; p__Euryarchaeota; c__Halobacteria; o__Haloferacales; f__Halorubraceae; g__Halorubrum; s__Halorubrum_sp._SD612
k__Archaea; p__Euryarchaeota; c__Halobacteria; o__Haloferacales; f__Halorubraceae; g__Halorubrum; s__Halorubrum_sp._WN019
k__Archaea; p__Euryarchaeota; c__Halobacteria; o__Haloferacales; f__Halorubraceae; g__Halorubrum; s__Halorubrum_trapanicum
k__Archaea; p__Euryarchaeota; c__Halobacteria; o__Haloferacales; f__Halorubraceae; g__Halorubrum; s__Halorubrum_vacuolatum
k__Archaea; p__Euryarchaeota; c__Halobacteria; o__Haloferacales; f__Halorubraceae; g__Halorubrum; s__Unclassified
k__Archaea; p__Euryarchaeota; c__Halobacteria; o__Haloferacales; f__Halorubraceae; g__Salinigranum; s__Salinigranum_rubrum
k__Archaea; p__Euryarchaeota; c__Halobacteria; o__Haloferacales; f__Unclassified; g__Unclassified; s__Unclassified
k__Archaea; p__Euryarchaeota; c__Halobacteria; o__Haloferacales; f__Unclassified; g__Unclassified; s__halophilic_archaeon_DL31
k__Archaea; p__Euryarchaeota; c__Halobacteria; o__Natrialbales; f__Natrialbaceae; g__Halobiforma; s__Halobiforma_haloterrestris
k__Archaea; p__Euryarchaeota; c__Halobacteria; o__Natrialbales; f__Natrialbaceae; g__Halobiforma; s__Halobiforma_lacisalsi
k__Archaea; p__Euryarchaeota; c__Halobacteria; o__Natrialbales; f__Natrialbaceae; g__Halobiforma; s__Halobiforma_nitratireducens
k__Archaea; p__Euryarchaeota; c__Halobacteria; o__Natrialbales; f__Natrialbaceae; g__Halopiger; s__Halopiger_aswanensis
k__Archaea; p__Euryarchaeota; c__Halobacteria; o__Natrialbales; f__Natrialbaceae; g__Halopiger; s__Halopiger_djelfimassiliensis
k__Archaea; p__Euryarchaeota; c__Halobacteria; o__Natrialbales; f__Natrialbaceae; g__Halopiger; s__Halopiger_goleimassiliensis
k__Archaea; p__Euryarchaeota; c__Halobacteria; o__Natrialbales; f__Natrialbaceae; g__Halopiger; s__Halopiger_salifodinae
k__Archaea; p__Euryarchaeota; c__Halobacteria; o__Natrialbales; f__Natrialbaceae; g__Halopiger; s__Halopiger_xanaduensis
k__Archaea; p__Euryarchaeota; c__Halobacteria; o__Natrialbales; f__Natrialbaceae; g__Halopiger; s__Unclassified
k__Archaea; p__Euryarchaeota; c__Halobacteria; o__Natrialbales; f__Natrialbaceae; g__Halostagnicola; s__Halostagnicola_larsenii
k__Archaea; p__Euryarchaeota; c__Halobacteria; o__Natrialbales; f__Natrialbaceae; g__Halostagnicola; s__Halostagnicola_sp._A56
k__Archaea; p__Euryarchaeota; c__Halobacteria; o__Natrialbales; f__Natrialbaceae; g__Haloterrigena; s__Haloterrigena_daqingensis
k__Archaea; p__Euryarchaeota; c__Halobacteria; o__Natrialbales; f__Natrialbaceae; g__Haloterrigena; s__Haloterrigena_hispanica
k__Archaea; p__Euryarchaeota; c__Halobacteria; o__Natrialbales; f__Natrialbaceae; g__Haloterrigena; s__Haloterrigena_limicola
k__Archaea; p__Euryarchaeota; c__Halobacteria; o__Natrialbales; f__Natrialbaceae; g__Haloterrigena; s__Haloterrigena_mahii
k__Archaea; p__Euryarchaeota; c__Halobacteria; o__Natrialbales; f__Natrialbaceae; g__Haloterrigena; s__Haloterrigena_saccharevitans
k__Archaea; p__Euryarchaeota; c__Halobacteria; o__Natrialbales; f__Natrialbaceae; g__Haloterrigena; s__Haloterrigena_salina
k__Archaea; p__Euryarchaeota; c__Halobacteria; o__Natrialbales; f__Natrialbaceae; g__Haloterrigena; s__Haloterrigena_turkmenica
k__Archaea; p__Euryarchaeota; c__Halobacteria; o__Natrialbales; f__Natrialbaceae; g__Haloterrigena; s__Unclassified
k__Archaea; p__Euryarchaeota; c__Halobacteria; o__Natrialbales; f__Natrialbaceae; g__Halovivax; s__Halovivax_ruber
k__Archaea; p__Euryarchaeota; c__Halobacteria; o__Natrialbales; f__Natrialbaceae; g__Natrarchaeobaculum; s__Natrarchaeobaculum_sulfurireducens
k__Archaea; p__Euryarchaeota; c__Halobacteria; o__Natrialbales; f__Natrialbaceae; g__Natrarchaeobius; s__Natrarchaeobius_chitinivorans
k__Archaea; p__Euryarchaeota; c__Halobacteria; o__Natrialbales; f__Natrialbaceae; g__Natrarchaeobius; s__Natrarchaeobius_halalkaliphilus
k__Archaea; p__Euryarchaeota; c__Halobacteria; o__Natrialbales; f__Natrialbaceae; g__Natrialba; s__Natrialba_asiatica
k__Archaea; p__Euryarchaeota; c__Halobacteria; o__Natrialbales; f__Natrialbaceae; g__Natrialba; s__Natrialba_chahannaoensis
k__Archaea; p__Euryarchaeota; c__Halobacteria; o__Natrialbales; f__Natrialbaceae; g__Natrialba; s__Natrialba_hulunbeirensis
k__Archaea; p__Euryarchaeota; c__Halobacteria; o__Natrialbales; f__Natrialbaceae; g__Natrialba; s__Natrialba_magadii
k__Archaea; p__Euryarchaeota; c__Halobacteria; o__Natrialbales; f__Natrialbaceae; g__Natrialba; s__Natrialba_sp._SSL1
k__Archaea; p__Euryarchaeota; c__Halobacteria; o__Natrialbales; f__Natrialbaceae; g__Natrialba; s__Natrialba_taiwanensis
k__Archaea; p__Euryarchaeota; c__Halobacteria; o__Natrialbales; f__Natrialbaceae; g__Natrialba; s__Unclassified
k__Archaea; p__Euryarchaeota; c__Halobacteria; o__Natrialbales; f__Natrialbaceae; g__Natrinema; s__Natrinema_ejinorense
k__Archaea; p__Euryarchaeota; c__Halobacteria; o__Natrialbales; f__Natrialbaceae; g__Natrinema; s__Natrinema_salaciae
k__Archaea; p__Euryarchaeota; c__Halobacteria; o__Natrialbales; f__Natrialbaceae; g__Natrinema; s__Natrinema_versiforme
k__Archaea; p__Euryarchaeota; c__Halobacteria; o__Natrialbales; f__Natrialbaceae; g__Natronobacterium; s__Natronobacterium_texcoconense
k__Archaea; p__Euryarchaeota; c__Halobacteria; o__Natrialbales; f__Natrialbaceae; g__Natronococcus; s__Natronococcus_amylolyticus
k__Archaea; p__Euryarchaeota; c__Halobacteria; o__Natrialbales; f__Natrialbaceae; g__Natronococcus; s__Natronococcus_jeotgali
k__Archaea; p__Euryarchaeota; c__Halobacteria; o__Natrialbales; f__Natrialbaceae; g__Natronococcus; s__Natronococcus_occultus
k__Archaea; p__Euryarchaeota; c__Halobacteria; o__Natrialbales; f__Natrialbaceae; g__Natronolimnobius; s__Natronolimnobius_baerhuensis
k__Archaea; p__Euryarchaeota; c__Halobacteria; o__Natrialbales; f__Natrialbaceae; g__Natronolimnohabitans; s__Natronolimnohabitans_innermongolicus
k__Archaea; p__Euryarchaeota; c__Halobacteria; o__Natrialbales; f__Natrialbaceae; g__Natronorubrum; s__Natronorubrum_bangense
k__Archaea; p__Euryarchaeota; c__Halobacteria; o__Natrialbales; f__Natrialbaceae; g__Natronorubrum; s__Natronorubrum_sediminis
k__Archaea; p__Euryarchaeota; c__Halobacteria; o__Natrialbales; f__Natrialbaceae; g__Natronorubrum; s__Natronorubrum_sulfidifaciens
k__Archaea; p__Euryarchaeota; c__Halobacteria; o__Natrialbales; f__Natrialbaceae; g__Natronorubrum; s__Natronorubrum_texcoconense
k__Archaea; p__Euryarchaeota; c__Halobacteria; o__Natrialbales; f__Natrialbaceae; g__Natronorubrum; s__Natronorubrum_thiooxidans
k__Archaea; p__Euryarchaeota; c__Halobacteria; o__Natrialbales; f__Natrialbaceae; g__Natronorubrum; s__Natronorubrum_tibetense
k__Archaea; p__Euryarchaeota; c__Halobacteria; o__Natrialbales; f__Natrialbaceae; g__Salinarchaeum; s__Salinarchaeum_sp._Harcht_Bsk1
k__Archaea; p__Euryarchaeota; c__Halobacteria; o__Natrialbales; f__Natrialbaceae; g__Saliphagus; s__Saliphagus_sp._LR7
k__Archaea; p__Euryarchaeota; c__Halobacteria; o__Natrialbales; f__Natrialbaceae; g__Unclassified; s__Unclassified
k__Archaea; p__Euryarchaeota; c__Halobacteria; o__Unclassified; f__Unclassified; g__Unclassified; s__Unclassified
k__Archaea; p__Euryarchaeota; c__Methanobacteria; o__Methanobacteriales; f__Methanobacteriaceae; g__Methanobacterium; s__Methanobacterium_arcticum
k__Archaea; p__Euryarchaeota; c__Methanobacteria; o__Methanobacteriales; f__Methanobacteriaceae; g__Methanobacterium; s__Methanobacterium_bryantii
k__Archaea; p__Euryarchaeota; c__Methanobacteria; o__Methanobacteriales; f__Methanobacteriaceae; g__Methanobacterium; s__Methanobacterium_congolense
k__Archaea; p__Euryarchaeota; c__Methanobacteria; o__Methanobacteriales; f__Methanobacteriaceae; g__Methanobacterium; s__Methanobacterium_formicicum
k__Archaea; p__Euryarchaeota; c__Methanobacteria; o__Methanobacteriales; f__Methanobacteriaceae; g__Methanobacterium; s__Methanobacterium_lacus
k__Archaea; p__Euryarchaeota; c__Methanobacteria; o__Methanobacteriales; f__Methanobacteriaceae; g__Methanobacterium; s__Methanobacterium_paludis
k__Archaea; p__Euryarchaeota; c__Methanobacteria; o__Methanobacteriales; f__Methanobacteriaceae; g__Methanobacterium; s__Methanobacterium_sp.
k__Archaea; p__Euryarchaeota; c__Methanobacteria; o__Methanobacteriales; f__Methanobacteriaceae; g__Methanobacterium; s__Methanobacterium_sp._42_16
k__Archaea; p__Euryarchaeota; c__Methanobacteria; o__Methanobacteriales; f__Methanobacteriaceae; g__Methanobacterium; s__Methanobacterium_sp._A39
k__Archaea; p__Euryarchaeota; c__Methanobacteria; o__Methanobacteriales; f__Methanobacteriaceae; g__Methanobacterium; s__Methanobacterium_sp._BAmetb5
k__Archaea; p__Euryarchaeota; c__Methanobacteria; o__Methanobacteriales; f__Methanobacteriaceae; g__Methanobacterium; s__Methanobacterium_sp._BRmetb2
k__Archaea; p__Euryarchaeota; c__Methanobacteria; o__Methanobacteriales; f__Methanobacteriaceae; g__Methanobacterium; s__Methanobacterium_sp._MB1
k__Archaea; p__Euryarchaeota; c__Methanobacteria; o__Methanobacteriales; f__Methanobacteriaceae; g__Methanobacterium; s__Methanobacterium_sp._MZ_A1
k__Archaea; p__Euryarchaeota; c__Methanobacteria; o__Methanobacteriales; f__Methanobacteriaceae; g__Methanobacterium; s__Methanobacterium_sp._Maddingley_MBC34
k__Archaea; p__Euryarchaeota; c__Methanobacteria; o__Methanobacteriales; f__Methanobacteriaceae; g__Methanobacterium; s__Methanobacterium_sp._PtaB.Bin024
k__Archaea; p__Euryarchaeota; c__Methanobacteria; o__Methanobacteriales; f__Methanobacteriaceae; g__Methanobacterium; s__Methanobacterium_sp._PtaU1.Bin097
k__Archaea; p__Euryarchaeota; c__Methanobacteria; o__Methanobacteriales; f__Methanobacteriaceae; g__Methanobacterium; s__Methanobacterium_sp._PtaU1.Bin242
k__Archaea; p__Euryarchaeota; c__Methanobacteria; o__Methanobacteriales; f__Methanobacteriaceae; g__Methanobacterium; s__Methanobacterium_sp._SMA_27
k__Archaea; p__Euryarchaeota; c__Methanobacteria; o__Methanobacteriales; f__Methanobacteriaceae; g__Methanobacterium; s__Methanobacterium_subterraneum
k__Archaea; p__Euryarchaeota; c__Methanobacteria; o__Methanobacteriales; f__Methanobacteriaceae; g__Methanobacterium; s__Methanobacterium_veterum
k__Archaea; p__Euryarchaeota; c__Methanobacteria; o__Methanobacteriales; f__Methanobacteriaceae; g__Methanobacterium; s__Unclassified
k__Archaea; p__Euryarchaeota; c__Methanobacteria; o__Methanobacteriales; f__Methanobacteriaceae; g__Methanobrevibacter; s__Methanobrevibacter_arboriphilus
k__Archaea; p__Euryarchaeota; c__Methanobacteria; o__Methanobacteriales; f__Methanobacteriaceae; g__Methanobrevibacter; s__Methanobrevibacter_boviskoreani
k__Archaea; p__Euryarchaeota; c__Methanobacteria; o__Methanobacteriales; f__Methanobacteriaceae; g__Methanobrevibacter; s__Methanobrevibacter_curvatus
k__Archaea; p__Euryarchaeota; c__Methanobacteria; o__Methanobacteriales; f__Methanobacteriaceae; g__Methanobrevibacter; s__Methanobrevibacter_cuticularis
k__Archaea; p__Euryarchaeota; c__Methanobacteria; o__Methanobacteriales; f__Methanobacteriaceae; g__Methanobrevibacter; s__Methanobrevibacter_filiformis
k__Archaea; p__Euryarchaeota; c__Methanobacteria; o__Methanobacteriales; f__Methanobacteriaceae; g__Methanobrevibacter; s__Methanobrevibacter_gottschalkii
k__Archaea; p__Euryarchaeota; c__Methanobacteria; o__Methanobacteriales; f__Methanobacteriaceae; g__Methanobrevibacter; s__Methanobrevibacter_millerae
k__Archaea; p__Euryarchaeota; c__Methanobacteria; o__Methanobacteriales; f__Methanobacteriaceae; g__Methanobrevibacter; s__Methanobrevibacter_olleyae
k__Archaea; p__Euryarchaeota; c__Methanobacteria; o__Methanobacteriales; f__Methanobacteriaceae; g__Methanobrevibacter; s__Methanobrevibacter_oralis
k__Archaea; p__Euryarchaeota; c__Methanobacteria; o__Methanobacteriales; f__Methanobacteriaceae; g__Methanobrevibacter; s__Methanobrevibacter_ruminantium
k__Archaea; p__Euryarchaeota; c__Methanobacteria; o__Methanobacteriales; f__Methanobacteriaceae; g__Methanobrevibacter; s__Methanobrevibacter_smithii
k__Archaea; p__Euryarchaeota; c__Methanobacteria; o__Methanobacteriales; f__Methanobacteriaceae; g__Methanobrevibacter; s__Methanobrevibacter_smithii_CAG_186
k__Archaea; p__Euryarchaeota; c__Methanobacteria; o__Methanobacteriales; f__Methanobacteriaceae; g__Methanobrevibacter; s__Methanobrevibacter_sp._87.7
k__Archaea; p__Euryarchaeota; c__Methanobacteria; o__Methanobacteriales; f__Methanobacteriaceae; g__Methanobrevibacter; s__Methanobrevibacter_sp._A27
k__Archaea; p__Euryarchaeota; c__Methanobacteria; o__Methanobacteriales; f__Methanobacteriaceae; g__Methanobrevibacter; s__Methanobrevibacter_sp._A54
k__Archaea; p__Euryarchaeota; c__Methanobacteria; o__Methanobacteriales; f__Methanobacteriaceae; g__Methanobrevibacter; s__Methanobrevibacter_sp._AbM4
k__Archaea; p__Euryarchaeota; c__Methanobacteria; o__Methanobacteriales; f__Methanobacteriaceae; g__Methanobrevibacter; s__Methanobrevibacter_sp._NOE
k__Archaea; p__Euryarchaeota; c__Methanobacteria; o__Methanobacteriales; f__Methanobacteriaceae; g__Methanobrevibacter; s__Methanobrevibacter_sp._YE315
k__Archaea; p__Euryarchaeota; c__Methanobacteria; o__Methanobacteriales; f__Methanobacteriaceae; g__Methanobrevibacter; s__Methanobrevibacter_thaueri
k__Archaea; p__Euryarchaeota; c__Methanobacteria; o__Methanobacteriales; f__Methanobacteriaceae; g__Methanobrevibacter; s__Methanobrevibacter_woesei
k__Archaea; p__Euryarchaeota; c__Methanobacteria; o__Methanobacteriales; f__Methanobacteriaceae; g__Methanobrevibacter; s__Methanobrevibacter_wolinii
k__Archaea; p__Euryarchaeota; c__Methanobacteria; o__Methanobacteriales; f__Methanobacteriaceae; g__Methanobrevibacter; s__Unclassified
k__Archaea; p__Euryarchaeota; c__Methanobacteria; o__Methanobacteriales; f__Methanobacteriaceae; g__Methanosphaera; s__Methanosphaera_cuniculi
k__Archaea; p__Euryarchaeota; c__Methanobacteria; o__Methanobacteriales; f__Methanobacteriaceae; g__Methanosphaera; s__Methanosphaera_sp._BMS
k__Archaea; p__Euryarchaeota; c__Methanobacteria; o__Methanobacteriales; f__Methanobacteriaceae; g__Methanosphaera; s__Methanosphaera_sp._DEW79
k__Archaea; p__Euryarchaeota; c__Methanobacteria; o__Methanobacteriales; f__Methanobacteriaceae; g__Methanosphaera; s__Methanosphaera_sp._ISO3_F5
k__Archaea; p__Euryarchaeota; c__Methanobacteria; o__Methanobacteriales; f__Methanobacteriaceae; g__Methanosphaera; s__Methanosphaera_sp._SHI1033
k__Archaea; p__Euryarchaeota; c__Methanobacteria; o__Methanobacteriales; f__Methanobacteriaceae; g__Methanosphaera; s__Methanosphaera_sp._SHI613
k__Archaea; p__Euryarchaeota; c__Methanobacteria; o__Methanobacteriales; f__Methanobacteriaceae; g__Methanosphaera; s__Methanosphaera_sp._WGK6
k__Archaea; p__Euryarchaeota; c__Methanobacteria; o__Methanobacteriales; f__Methanobacteriaceae; g__Methanosphaera; s__Methanosphaera_sp._rholeuAM130
k__Archaea; p__Euryarchaeota; c__Methanobacteria; o__Methanobacteriales; f__Methanobacteriaceae; g__Methanosphaera; s__Methanosphaera_sp._rholeuAM270
k__Archaea; p__Euryarchaeota; c__Methanobacteria; o__Methanobacteriales; f__Methanobacteriaceae; g__Methanosphaera; s__Methanosphaera_sp._rholeuAM6
k__Archaea; p__Euryarchaeota; c__Methanobacteria; o__Methanobacteriales; f__Methanobacteriaceae; g__Methanosphaera; s__Methanosphaera_sp._rholeuAM74
k__Archaea; p__Euryarchaeota; c__Methanobacteria; o__Methanobacteriales; f__Methanobacteriaceae; g__Methanosphaera; s__Methanosphaera_stadtmanae
k__Archaea; p__Euryarchaeota; c__Methanobacteria; o__Methanobacteriales; f__Methanobacteriaceae; g__Methanosphaera; s__Unclassified
k__Archaea; p__Euryarchaeota; c__Methanobacteria; o__Methanobacteriales; f__Methanobacteriaceae; g__Methanothermobacter; s__Methanothermobacter_defluvii
k__Archaea; p__Euryarchaeota; c__Methanobacteria; o__Methanobacteriales; f__Methanobacteriaceae; g__Methanothermobacter; s__Methanothermobacter_marburgensis
k__Archaea; p__Euryarchaeota; c__Methanobacteria; o__Methanobacteriales; f__Methanobacteriaceae; g__Methanothermobacter; s__Methanothermobacter_sp._CaT2
k__Archaea; p__Euryarchaeota; c__Methanobacteria; o__Methanobacteriales; f__Methanobacteriaceae; g__Methanothermobacter; s__Methanothermobacter_sp._MT_2
k__Archaea; p__Euryarchaeota; c__Methanobacteria; o__Methanobacteriales; f__Methanobacteriaceae; g__Methanothermobacter; s__Methanothermobacter_tenebrarum
k__Archaea; p__Euryarchaeota; c__Methanobacteria; o__Methanobacteriales; f__Methanobacteriaceae; g__Methanothermobacter; s__Methanothermobacter_thermautotrophicus
k__Archaea; p__Euryarchaeota; c__Methanobacteria; o__Methanobacteriales; f__Methanobacteriaceae; g__Methanothermobacter; s__Methanothermobacter_wolfeii
k__Archaea; p__Euryarchaeota; c__Methanobacteria; o__Methanobacteriales; f__Methanobacteriaceae; g__Methanothermobacter; s__Unclassified
k__Archaea; p__Euryarchaeota; c__Methanobacteria; o__Methanobacteriales; f__Methanobacteriaceae; g__Unclassified; s__Methanobacteriaceae_archaeon_41_258
k__Archaea; p__Euryarchaeota; c__Methanobacteria; o__Methanobacteriales; f__Methanobacteriaceae; g__Unclassified; s__Unclassified
k__Archaea; p__Euryarchaeota; c__Methanobacteria; o__Methanobacteriales; f__Methanothermaceae; g__Methanothermus; s__Methanothermus_fervidus
k__Archaea; p__Euryarchaeota; c__Methanobacteria; o__Methanobacteriales; f__Unclassified; g__Unclassified; s__Methanobacteriales_archaeon_HGW_Methanobacteriales_1
k__Archaea; p__Euryarchaeota; c__Methanobacteria; o__Methanobacteriales; f__Unclassified; g__Unclassified; s__Methanobacteriales_archaeon_HGW_Methanobacteriales_2
k__Archaea; p__Euryarchaeota; c__Methanobacteria; o__Methanobacteriales; f__Unclassified; g__Unclassified; s__Unclassified
k__Archaea; p__Euryarchaeota; c__Methanococci; o__Methanococcales; f__Methanocaldococcaceae; g__Methanocaldococcus; s__Methanocaldococcus_bathoardescens
k__Archaea; p__Euryarchaeota; c__Methanococci; o__Methanococcales; f__Methanocaldococcaceae; g__Methanocaldococcus; s__Methanocaldococcus_fervens
k__Archaea; p__Euryarchaeota; c__Methanococci; o__Methanococcales; f__Methanocaldococcaceae; g__Methanocaldococcus; s__Methanocaldococcus_infernus
k__Archaea; p__Euryarchaeota; c__Methanococci; o__Methanococcales; f__Methanocaldococcaceae; g__Methanocaldococcus; s__Methanocaldococcus_jannaschii
k__Archaea; p__Euryarchaeota; c__Methanococci; o__Methanococcales; f__Methanocaldococcaceae; g__Methanocaldococcus; s__Methanocaldococcus_sp._FS406_22
k__Archaea; p__Euryarchaeota; c__Methanococci; o__Methanococcales; f__Methanocaldococcaceae; g__Methanocaldococcus; s__Methanocaldococcus_villosus
k__Archaea; p__Euryarchaeota; c__Methanococci; o__Methanococcales; f__Methanocaldococcaceae; g__Methanocaldococcus; s__Methanocaldococcus_vulcanius
k__Archaea; p__Euryarchaeota; c__Methanococci; o__Methanococcales; f__Methanocaldococcaceae; g__Methanocaldococcus; s__Unclassified
k__Archaea; p__Euryarchaeota; c__Methanococci; o__Methanococcales; f__Methanocaldococcaceae; g__Methanotorris; s__Methanotorris_formicicus
k__Archaea; p__Euryarchaeota; c__Methanococci; o__Methanococcales; f__Methanocaldococcaceae; g__Methanotorris; s__Methanotorris_igneus
k__Archaea; p__Euryarchaeota; c__Methanococci; o__Methanococcales; f__Methanocaldococcaceae; g__Unclassified; s__Unclassified
k__Archaea; p__Euryarchaeota; c__Methanococci; o__Methanococcales; f__Methanococcaceae; g__Methanococcus; s__Methanococcus_aeolicus
k__Archaea; p__Euryarchaeota; c__Methanococci; o__Methanococcales; f__Methanococcaceae; g__Methanococcus; s__Methanococcus_maripaludis
k__Archaea; p__Euryarchaeota; c__Methanococci; o__Methanococcales; f__Methanococcaceae; g__Methanococcus; s__Methanococcus_vannielii
k__Archaea; p__Euryarchaeota; c__Methanococci; o__Methanococcales; f__Methanococcaceae; g__Methanococcus; s__Methanococcus_voltae
k__Archaea; p__Euryarchaeota; c__Methanococci; o__Methanococcales; f__Methanococcaceae; g__Methanococcus; s__Unclassified
k__Archaea; p__Euryarchaeota; c__Methanococci; o__Methanococcales; f__Methanococcaceae; g__Methanothermococcus; s__Methanothermococcus_okinawensis
k__Archaea; p__Euryarchaeota; c__Methanococci; o__Methanococcales; f__Methanococcaceae; g__Methanothermococcus; s__Methanothermococcus_thermolithotrophicus
k__Archaea; p__Euryarchaeota; c__Methanococci; o__Methanococcales; f__Methanococcaceae; g__Unclassified; s__Unclassified
k__Archaea; p__Euryarchaeota; c__Methanococci; o__Methanococcales; f__Unclassified; g__Methanofervidicoccus; s__Methanofervidicoccus_abyssi
k__Archaea; p__Euryarchaeota; c__Methanomicrobia; o__Methanocellales; f__Methanocellaceae; g__Methanocella; s__Methanocella_arvoryzae
k__Archaea; p__Euryarchaeota; c__Methanomicrobia; o__Methanocellales; f__Methanocellaceae; g__Methanocella; s__Methanocella_conradii
k__Archaea; p__Euryarchaeota; c__Methanomicrobia; o__Methanocellales; f__Methanocellaceae; g__Methanocella; s__Methanocella_paludicola
k__Archaea; p__Euryarchaeota; c__Methanomicrobia; o__Methanocellales; f__Methanocellaceae; g__Methanocella; s__Methanocella_sp._PtaU1.Bin125
k__Archaea; p__Euryarchaeota; c__Methanomicrobia; o__Methanocellales; f__Methanocellaceae; g__Methanocella; s__Unclassified
k__Archaea; p__Euryarchaeota; c__Methanomicrobia; o__Methanomicrobiales; f__Methanocalculaceae; g__Methanocalculus; s__Methanocalculus_sp._52_23
k__Archaea; p__Euryarchaeota; c__Methanomicrobia; o__Methanomicrobiales; f__Methanocalculaceae; g__Methanocalculus; s__Methanocalculus_sp._MSAO_Arc1
k__Archaea; p__Euryarchaeota; c__Methanomicrobia; o__Methanomicrobiales; f__Methanocalculaceae; g__Methanocalculus; s__Methanocalculus_sp._MSAO_Arc2
k__Archaea; p__Euryarchaeota; c__Methanomicrobia; o__Methanomicrobiales; f__Methanocalculaceae; g__Methanocalculus; s__Unclassified
k__Archaea; p__Euryarchaeota; c__Methanomicrobia; o__Methanomicrobiales; f__Methanocorpusculaceae; g__Methanocorpusculum; s__Methanocorpusculum_bavaricum
k__Archaea; p__Euryarchaeota; c__Methanomicrobia; o__Methanomicrobiales; f__Methanocorpusculaceae; g__Methanocorpusculum; s__Methanocorpusculum_labreanum
k__Archaea; p__Euryarchaeota; c__Methanomicrobia; o__Methanomicrobiales; f__Methanocorpusculaceae; g__Methanocorpusculum; s__Methanocorpusculum_parvum
k__Archaea; p__Euryarchaeota; c__Methanomicrobia; o__Methanomicrobiales; f__Methanocorpusculaceae; g__Methanocorpusculum; s__Methanocorpusculum_sp._MCE
k__Archaea; p__Euryarchaeota; c__Methanomicrobia; o__Methanomicrobiales; f__Methanocorpusculaceae; g__Methanocorpusculum; s__Unclassified
k__Archaea; p__Euryarchaeota; c__Methanomicrobia; o__Methanomicrobiales; f__Methanomicrobiaceae; g__Methanoculleus; s__Methanoculleus_bourgensis
k__Archaea; p__Euryarchaeota; c__Methanomicrobia; o__Methanomicrobiales; f__Methanomicrobiaceae; g__Methanoculleus; s__Methanoculleus_chikugoensis
k__Archaea; p__Euryarchaeota; c__Methanomicrobia; o__Methanomicrobiales; f__Methanomicrobiaceae; g__Methanoculleus; s__Methanoculleus_horonobensis
k__Archaea; p__Euryarchaeota; c__Methanomicrobia; o__Methanomicrobiales; f__Methanomicrobiaceae; g__Methanoculleus; s__Methanoculleus_marisnigri
k__Archaea; p__Euryarchaeota; c__Methanomicrobia; o__Methanomicrobiales; f__Methanomicrobiaceae; g__Methanoculleus; s__Methanoculleus_sediminis
k__Archaea; p__Euryarchaeota; c__Methanomicrobia; o__Methanomicrobiales; f__Methanomicrobiaceae; g__Methanoculleus; s__Methanoculleus_sp._CAG_1088
k__Archaea; p__Euryarchaeota; c__Methanomicrobia; o__Methanomicrobiales; f__Methanomicrobiaceae; g__Methanoculleus; s__Methanoculleus_sp._MAB1
k__Archaea; p__Euryarchaeota; c__Methanomicrobia; o__Methanomicrobiales; f__Methanomicrobiaceae; g__Methanoculleus; s__Methanoculleus_sp._MH98A
k__Archaea; p__Euryarchaeota; c__Methanomicrobia; o__Methanomicrobiales; f__Methanomicrobiaceae; g__Methanoculleus; s__Methanoculleus_sp._SDB
k__Archaea; p__Euryarchaeota; c__Methanomicrobia; o__Methanomicrobiales; f__Methanomicrobiaceae; g__Methanoculleus; s__Methanoculleus_taiwanensis
k__Archaea; p__Euryarchaeota; c__Methanomicrobia; o__Methanomicrobiales; f__Methanomicrobiaceae; g__Methanoculleus; s__Methanoculleus_thermophilus
k__Archaea; p__Euryarchaeota; c__Methanomicrobia; o__Methanomicrobiales; f__Methanomicrobiaceae; g__Methanoculleus; s__Unclassified
k__Archaea; p__Euryarchaeota; c__Methanomicrobia; o__Methanomicrobiales; f__Methanomicrobiaceae; g__Methanofollis; s__Methanofollis_ethanolicus
k__Archaea; p__Euryarchaeota; c__Methanomicrobia; o__Methanomicrobiales; f__Methanomicrobiaceae; g__Methanofollis; s__Methanofollis_fontis
k__Archaea; p__Euryarchaeota; c__Methanomicrobia; o__Methanomicrobiales; f__Methanomicrobiaceae; g__Methanofollis; s__Methanofollis_liminatans
k__Archaea; p__Euryarchaeota; c__Methanomicrobia; o__Methanomicrobiales; f__Methanomicrobiaceae; g__Methanofollis; s__Unclassified
k__Archaea; p__Euryarchaeota; c__Methanomicrobia; o__Methanomicrobiales; f__Methanomicrobiaceae; g__Methanogenium; s__Methanogenium_cariaci
k__Archaea; p__Euryarchaeota; c__Methanomicrobia; o__Methanomicrobiales; f__Methanomicrobiaceae; g__Methanolacinia; s__Methanolacinia_paynteri
k__Archaea; p__Euryarchaeota; c__Methanomicrobia; o__Methanomicrobiales; f__Methanomicrobiaceae; g__Methanolacinia; s__Methanolacinia_petrolearia
k__Archaea; p__Euryarchaeota; c__Methanomicrobia; o__Methanomicrobiales; f__Methanomicrobiaceae; g__Methanomicrobium; s__Methanomicrobium_mobile
k__Archaea; p__Euryarchaeota; c__Methanomicrobia; o__Methanomicrobiales; f__Methanomicrobiaceae; g__Methanoplanus; s__Methanoplanus_limicola
k__Archaea; p__Euryarchaeota; c__Methanomicrobia; o__Methanomicrobiales; f__Methanomicrobiaceae; g__Unclassified; s__Unclassified
k__Archaea; p__Euryarchaeota; c__Methanomicrobia; o__Methanomicrobiales; f__Methanoregulaceae; g__Methanolinea; s__Methanolinea_sp._SDB
k__Archaea; p__Euryarchaeota; c__Methanomicrobia; o__Methanomicrobiales; f__Methanoregulaceae; g__Methanolinea; s__Methanolinea_tarda
k__Archaea; p__Euryarchaeota; c__Methanomicrobia; o__Methanomicrobiales; f__Methanoregulaceae; g__Methanolinea; s__Unclassified
k__Archaea; p__Euryarchaeota; c__Methanomicrobia; o__Methanomicrobiales; f__Methanoregulaceae; g__Methanoregula; s__Methanoregula_boonei
k__Archaea; p__Euryarchaeota; c__Methanomicrobia; o__Methanomicrobiales; f__Methanoregulaceae; g__Methanoregula; s__Methanoregula_formicica
k__Archaea; p__Euryarchaeota; c__Methanomicrobia; o__Methanomicrobiales; f__Methanoregulaceae; g__Methanoregula; s__Methanoregula_sp.
k__Archaea; p__Euryarchaeota; c__Methanomicrobia; o__Methanomicrobiales; f__Methanoregulaceae; g__Methanoregula; s__Methanoregula_sp._PtaB.Bin085
k__Archaea; p__Euryarchaeota; c__Methanomicrobia; o__Methanomicrobiales; f__Methanoregulaceae; g__Methanoregula; s__Methanoregula_sp._PtaU1.Bin006
k__Archaea; p__Euryarchaeota; c__Methanomicrobia; o__Methanomicrobiales; f__Methanoregulaceae; g__Methanoregula; s__Methanoregula_sp._PtaU1.Bin051
k__Archaea; p__Euryarchaeota; c__Methanomicrobia; o__Methanomicrobiales; f__Methanoregulaceae; g__Methanoregula; s__Unclassified
k__Archaea; p__Euryarchaeota; c__Methanomicrobia; o__Methanomicrobiales; f__Methanoregulaceae; g__Methanosphaerula; s__Methanosphaerula_palustris
k__Archaea; p__Euryarchaeota; c__Methanomicrobia; o__Methanomicrobiales; f__Methanoregulaceae; g__Unclassified; s__Methanoregulaceae_archaeon
k__Archaea; p__Euryarchaeota; c__Methanomicrobia; o__Methanomicrobiales; f__Methanoregulaceae; g__Unclassified; s__Methanoregulaceae_archaeon_PtaB.Bin009
k__Archaea; p__Euryarchaeota; c__Methanomicrobia; o__Methanomicrobiales; f__Methanoregulaceae; g__Unclassified; s__Methanoregulaceae_archaeon_PtaB.Bin056
k__Archaea; p__Euryarchaeota; c__Methanomicrobia; o__Methanomicrobiales; f__Methanoregulaceae; g__Unclassified; s__Methanoregulaceae_archaeon_PtaB.Bin108
k__Archaea; p__Euryarchaeota; c__Methanomicrobia; o__Methanomicrobiales; f__Methanoregulaceae; g__Unclassified; s__Methanoregulaceae_archaeon_PtaB.Bin152
k__Archaea; p__Euryarchaeota; c__Methanomicrobia; o__Methanomicrobiales; f__Methanoregulaceae; g__Unclassified; s__Methanoregulaceae_archaeon_PtaU1.Bin059
k__Archaea; p__Euryarchaeota; c__Methanomicrobia; o__Methanomicrobiales; f__Methanoregulaceae; g__Unclassified; s__Methanoregulaceae_archaeon_PtaU1.Bin222
k__Archaea; p__Euryarchaeota; c__Methanomicrobia; o__Methanomicrobiales; f__Methanoregulaceae; g__Unclassified; s__Unclassified
k__Archaea; p__Euryarchaeota; c__Methanomicrobia; o__Methanomicrobiales; f__Methanospirillaceae; g__Methanospirillum; s__Methanospirillum_hungatei
k__Archaea; p__Euryarchaeota; c__Methanomicrobia; o__Methanomicrobiales; f__Methanospirillaceae; g__Methanospirillum; s__Methanospirillum_lacunae
k__Archaea; p__Euryarchaeota; c__Methanomicrobia; o__Methanomicrobiales; f__Methanospirillaceae; g__Methanospirillum; s__Methanospirillum_stamsii
k__Archaea; p__Euryarchaeota; c__Methanomicrobia; o__Methanomicrobiales; f__Methanospirillaceae; g__Methanospirillum; s__Unclassified
k__Archaea; p__Euryarchaeota; c__Methanomicrobia; o__Methanomicrobiales; f__Unclassified; g__Unclassified; s__Methanomicrobiales_archaeon_53_19
k__Archaea; p__Euryarchaeota; c__Methanomicrobia; o__Methanomicrobiales; f__Unclassified; g__Unclassified; s__Methanomicrobiales_archaeon_HGW_Methanomicrobiales_1
k__Archaea; p__Euryarchaeota; c__Methanomicrobia; o__Methanomicrobiales; f__Unclassified; g__Unclassified; s__Methanomicrobiales_archaeon_HGW_Methanomicrobiales_2
k__Archaea; p__Euryarchaeota; c__Methanomicrobia; o__Methanomicrobiales; f__Unclassified; g__Unclassified; s__Methanomicrobiales_archaeon_HGW_Methanomicrobiales_3
k__Archaea; p__Euryarchaeota; c__Methanomicrobia; o__Methanomicrobiales; f__Unclassified; g__Unclassified; s__Methanomicrobiales_archaeon_HGW_Methanomicrobiales_4
k__Archaea; p__Euryarchaeota; c__Methanomicrobia; o__Methanomicrobiales; f__Unclassified; g__Unclassified; s__Methanomicrobiales_archaeon_HGW_Methanomicrobiales_5
k__Archaea; p__Euryarchaeota; c__Methanomicrobia; o__Methanomicrobiales; f__Unclassified; g__Unclassified; s__Methanomicrobiales_archaeon_HGW_Methanomicrobiales_6
k__Archaea; p__Euryarchaeota; c__Methanomicrobia; o__Methanomicrobiales; f__Unclassified; g__Unclassified; s__Unclassified
k__Archaea; p__Euryarchaeota; c__Methanomicrobia; o__Methanomicrobiales; f__Unclassified; g__Unclassified; s__methanogenic_archaeon_mixed_culture_ISO4_G1
k__Archaea; p__Euryarchaeota; c__Methanomicrobia; o__Methanophagales; f__Unclassified; g__Unclassified; s__Methanophagales_archaeon
k__Archaea; p__Euryarchaeota; c__Methanomicrobia; o__Methanophagales; f__Unclassified; g__Unclassified; s__Methanophagales_archaeon_ANME_1_THS
k__Archaea; p__Euryarchaeota; c__Methanomicrobia; o__Methanophagales; f__Unclassified; g__Unclassified; s__Unclassified
k__Archaea; p__Euryarchaeota; c__Methanomicrobia; o__Methanosarcinales; f__Candidatus_Methanoperedenaceae; g__Candidatus_Methanoperedens; s__Candidatus_Methanoperedens_nitroreducens
k__Archaea; p__Euryarchaeota; c__Methanomicrobia; o__Methanosarcinales; f__Candidatus_Methanoperedenaceae; g__Candidatus_Methanoperedens; s__Candidatus_Methanoperedens_sp.
k__Archaea; p__Euryarchaeota; c__Methanomicrobia; o__Methanosarcinales; f__Candidatus_Methanoperedenaceae; g__Candidatus_Methanoperedens; s__Candidatus_Methanoperedens_sp._BLZ1
k__Archaea; p__Euryarchaeota; c__Methanomicrobia; o__Methanosarcinales; f__Candidatus_Methanoperedenaceae; g__Candidatus_Methanoperedens; s__Candidatus_Methanoperedens_sp._BLZ2
k__Archaea; p__Euryarchaeota; c__Methanomicrobia; o__Methanosarcinales; f__Candidatus_Methanoperedenaceae; g__Candidatus_Methanoperedens; s__Unclassified
k__Archaea; p__Euryarchaeota; c__Methanomicrobia; o__Methanosarcinales; f__Candidatus_Methanoperedenaceae; g__Unclassified; s__Candidatus_Methanoperedenaceae_archaeon
k__Archaea; p__Euryarchaeota; c__Methanomicrobia; o__Methanosarcinales; f__Candidatus_Methanoperedenaceae; g__Unclassified; s__Candidatus_Methanoperedenaceae_archaeon_HGW_Methanoperedenaceae_1
k__Archaea; p__Euryarchaeota; c__Methanomicrobia; o__Methanosarcinales; f__Candidatus_Methanoperedenaceae; g__Unclassified; s__Unclassified
k__Archaea; p__Euryarchaeota; c__Methanomicrobia; o__Methanosarcinales; f__Methanosarcinaceae; g__Methanococcoides; s__Methanococcoides_burtonii
k__Archaea; p__Euryarchaeota; c__Methanomicrobia; o__Methanosarcinales; f__Methanosarcinaceae; g__Methanococcoides; s__Methanococcoides_methylutens
k__Archaea; p__Euryarchaeota; c__Methanomicrobia; o__Methanosarcinales; f__Methanosarcinaceae; g__Methanococcoides; s__Methanococcoides_vulcani
k__Archaea; p__Euryarchaeota; c__Methanomicrobia; o__Methanosarcinales; f__Methanosarcinaceae; g__Methanococcoides; s__Unclassified
k__Archaea; p__Euryarchaeota; c__Methanomicrobia; o__Methanosarcinales; f__Methanosarcinaceae; g__Methanohalobium; s__Methanohalobium_evestigatum
k__Archaea; p__Euryarchaeota; c__Methanomicrobia; o__Methanosarcinales; f__Methanosarcinaceae; g__Methanohalophilus; s__Methanohalophilus_euhalobius
k__Archaea; p__Euryarchaeota; c__Methanomicrobia; o__Methanosarcinales; f__Methanosarcinaceae; g__Methanohalophilus; s__Methanohalophilus_halophilus
k__Archaea; p__Euryarchaeota; c__Methanomicrobia; o__Methanosarcinales; f__Methanosarcinaceae; g__Methanohalophilus; s__Methanohalophilus_mahii
k__Archaea; p__Euryarchaeota; c__Methanomicrobia; o__Methanosarcinales; f__Methanosarcinaceae; g__Methanohalophilus; s__Methanohalophilus_portucalensis
k__Archaea; p__Euryarchaeota; c__Methanomicrobia; o__Methanosarcinales; f__Methanosarcinaceae; g__Methanohalophilus; s__Methanohalophilus_profundi
k__Archaea; p__Euryarchaeota; c__Methanomicrobia; o__Methanosarcinales; f__Methanosarcinaceae; g__Methanohalophilus; s__Methanohalophilus_sp.
k__Archaea; p__Euryarchaeota; c__Methanomicrobia; o__Methanosarcinales; f__Methanosarcinaceae; g__Methanohalophilus; s__Methanohalophilus_sp._DAL1
k__Archaea; p__Euryarchaeota; c__Methanomicrobia; o__Methanosarcinales; f__Methanosarcinaceae; g__Methanohalophilus; s__Methanohalophilus_sp._RSK
k__Archaea; p__Euryarchaeota; c__Methanomicrobia; o__Methanosarcinales; f__Methanosarcinaceae; g__Methanohalophilus; s__Methanohalophilus_sp._T328_1
k__Archaea; p__Euryarchaeota; c__Methanomicrobia; o__Methanosarcinales; f__Methanosarcinaceae; g__Methanohalophilus; s__Methanohalophilus_sp._WG1_DM
k__Archaea; p__Euryarchaeota; c__Methanomicrobia; o__Methanosarcinales; f__Methanosarcinaceae; g__Methanohalophilus; s__Unclassified
k__Archaea; p__Euryarchaeota; c__Methanomicrobia; o__Methanosarcinales; f__Methanosarcinaceae; g__Methanolobus; s__Methanolobus_profundi
k__Archaea; p__Euryarchaeota; c__Methanomicrobia; o__Methanosarcinales; f__Methanosarcinaceae; g__Methanolobus; s__Methanolobus_psychrophilus
k__Archaea; p__Euryarchaeota; c__Methanomicrobia; o__Methanosarcinales; f__Methanosarcinaceae; g__Methanolobus; s__Methanolobus_psychrotolerans
k__Archaea; p__Euryarchaeota; c__Methanomicrobia; o__Methanosarcinales; f__Methanosarcinaceae; g__Methanolobus; s__Methanolobus_sp._T82_4
k__Archaea; p__Euryarchaeota; c__Methanomicrobia; o__Methanosarcinales; f__Methanosarcinaceae; g__Methanolobus; s__Methanolobus_tindarius
k__Archaea; p__Euryarchaeota; c__Methanomicrobia; o__Methanosarcinales; f__Methanosarcinaceae; g__Methanolobus; s__Methanolobus_vulcani
k__Archaea; p__Euryarchaeota; c__Methanomicrobia; o__Methanosarcinales; f__Methanosarcinaceae; g__Methanolobus; s__Unclassified
k__Archaea; p__Euryarchaeota; c__Methanomicrobia; o__Methanosarcinales; f__Methanosarcinaceae; g__Methanomethylovorans; s__Methanomethylovorans_hollandica
k__Archaea; p__Euryarchaeota; c__Methanomicrobia; o__Methanosarcinales; f__Methanosarcinaceae; g__Methanomethylovorans; s__Methanomethylovorans_sp._PtaU1.Bin073
k__Archaea; p__Euryarchaeota; c__Methanomicrobia; o__Methanosarcinales; f__Methanosarcinaceae; g__Methanomethylovorans; s__Methanomethylovorans_sp._PtaU1.Bin093
k__Archaea; p__Euryarchaeota; c__Methanomicrobia; o__Methanosarcinales; f__Methanosarcinaceae; g__Methanomethylovorans; s__Unclassified
k__Archaea; p__Euryarchaeota; c__Methanomicrobia; o__Methanosarcinales; f__Methanosarcinaceae; g__Methanosalsum; s__Methanosalsum_natronophilum
k__Archaea; p__Euryarchaeota; c__Methanomicrobia; o__Methanosarcinales; f__Methanosarcinaceae; g__Methanosalsum; s__Methanosalsum_zhilinae
k__Archaea; p__Euryarchaeota; c__Methanomicrobia; o__Methanosarcinales; f__Methanosarcinaceae; g__Methanosarcina; s__Methanosarcina_acetivorans
k__Archaea; p__Euryarchaeota; c__Methanomicrobia; o__Methanosarcinales; f__Methanosarcinaceae; g__Methanosarcina; s__Methanosarcina_barkeri
k__Archaea; p__Euryarchaeota; c__Methanomicrobia; o__Methanosarcinales; f__Methanosarcinaceae; g__Methanosarcina; s__Methanosarcina_flavescens
k__Archaea; p__Euryarchaeota; c__Methanomicrobia; o__Methanosarcinales; f__Methanosarcinaceae; g__Methanosarcina; s__Methanosarcina_horonobensis
k__Archaea; p__Euryarchaeota; c__Methanomicrobia; o__Methanosarcinales; f__Methanosarcinaceae; g__Methanosarcina; s__Methanosarcina_lacustris
k__Archaea; p__Euryarchaeota; c__Methanomicrobia; o__Methanosarcinales; f__Methanosarcinaceae; g__Methanosarcina; s__Methanosarcina_mazei
k__Archaea; p__Euryarchaeota; c__Methanomicrobia; o__Methanosarcinales; f__Methanosarcinaceae; g__Methanosarcina; s__Methanosarcina_siciliae
k__Archaea; p__Euryarchaeota; c__Methanomicrobia; o__Methanosarcinales; f__Methanosarcinaceae; g__Methanosarcina; s__Methanosarcina_soligelidi
k__Archaea; p__Euryarchaeota; c__Methanomicrobia; o__Methanosarcinales; f__Methanosarcinaceae; g__Methanosarcina; s__Methanosarcina_sp._1.H.A.2.2
k__Archaea; p__Euryarchaeota; c__Methanomicrobia; o__Methanosarcinales; f__Methanosarcinaceae; g__Methanosarcina; s__Methanosarcina_sp._1.H.T.1A.1
k__Archaea; p__Euryarchaeota; c__Methanomicrobia; o__Methanosarcinales; f__Methanosarcinaceae; g__Methanosarcina; s__Methanosarcina_sp._2.H.A.1B.4
k__Archaea; p__Euryarchaeota; c__Methanomicrobia; o__Methanosarcinales; f__Methanosarcinaceae; g__Methanosarcina; s__Methanosarcina_sp._2.H.T.1A.3
k__Archaea; p__Euryarchaeota; c__Methanomicrobia; o__Methanosarcinales; f__Methanosarcinaceae; g__Methanosarcina; s__Methanosarcina_sp._2.H.T.1A.6
k__Archaea; p__Euryarchaeota; c__Methanomicrobia; o__Methanosarcinales; f__Methanosarcinaceae; g__Methanosarcina; s__Methanosarcina_sp._Ant1
k__Archaea; p__Euryarchaeota; c__Methanomicrobia; o__Methanosarcinales; f__Methanosarcinaceae; g__Methanosarcina; s__Methanosarcina_sp._Kolksee
k__Archaea; p__Euryarchaeota; c__Methanomicrobia; o__Methanosarcinales; f__Methanosarcinaceae; g__Methanosarcina; s__Methanosarcina_sp._MSH10X1
k__Archaea; p__Euryarchaeota; c__Methanomicrobia; o__Methanosarcinales; f__Methanosarcinaceae; g__Methanosarcina; s__Methanosarcina_sp._MTP4
k__Archaea; p__Euryarchaeota; c__Methanomicrobia; o__Methanosarcinales; f__Methanosarcinaceae; g__Methanosarcina; s__Methanosarcina_sp._WH1
k__Archaea; p__Euryarchaeota; c__Methanomicrobia; o__Methanosarcinales; f__Methanosarcinaceae; g__Methanosarcina; s__Methanosarcina_sp._WWM596
k__Archaea; p__Euryarchaeota; c__Methanomicrobia; o__Methanosarcinales; f__Methanosarcinaceae; g__Methanosarcina; s__Methanosarcina_spelaei
k__Archaea; p__Euryarchaeota; c__Methanomicrobia; o__Methanosarcinales; f__Methanosarcinaceae; g__Methanosarcina; s__Methanosarcina_thermophila
k__Archaea; p__Euryarchaeota; c__Methanomicrobia; o__Methanosarcinales; f__Methanosarcinaceae; g__Methanosarcina; s__Methanosarcina_vacuolata
k__Archaea; p__Euryarchaeota; c__Methanomicrobia; o__Methanosarcinales; f__Methanosarcinaceae; g__Methanosarcina; s__Unclassified
k__Archaea; p__Euryarchaeota; c__Methanomicrobia; o__Methanosarcinales; f__Methanosarcinaceae; g__Unclassified; s__Unclassified
k__Archaea; p__Euryarchaeota; c__Methanomicrobia; o__Methanosarcinales; f__Methanotrichaceae; g__Methanothrix; s__Methanosaeta_harundinacea
k__Archaea; p__Euryarchaeota; c__Methanomicrobia; o__Methanosarcinales; f__Methanotrichaceae; g__Methanothrix; s__Methanosaeta_sp._ASM2
k__Archaea; p__Euryarchaeota; c__Methanomicrobia; o__Methanosarcinales; f__Methanotrichaceae; g__Methanothrix; s__Methanosaeta_sp._NSM2
k__Archaea; p__Euryarchaeota; c__Methanomicrobia; o__Methanosarcinales; f__Methanotrichaceae; g__Methanothrix; s__Methanosaeta_sp._PtaB.Bin005
k__Archaea; p__Euryarchaeota; c__Methanomicrobia; o__Methanosarcinales; f__Methanotrichaceae; g__Methanothrix; s__Methanosaeta_sp._PtaB.Bin018
k__Archaea; p__Euryarchaeota; c__Methanomicrobia; o__Methanosarcinales; f__Methanotrichaceae; g__Methanothrix; s__Methanosaeta_sp._PtaB.Bin039
k__Archaea; p__Euryarchaeota; c__Methanomicrobia; o__Methanosarcinales; f__Methanotrichaceae; g__Methanothrix; s__Methanosaeta_sp._PtaB.Bin087
k__Archaea; p__Euryarchaeota; c__Methanomicrobia; o__Methanosarcinales; f__Methanotrichaceae; g__Methanothrix; s__Methanosaeta_sp._PtaU1.Bin016
k__Archaea; p__Euryarchaeota; c__Methanomicrobia; o__Methanosarcinales; f__Methanotrichaceae; g__Methanothrix; s__Methanosaeta_sp._PtaU1.Bin028
k__Archaea; p__Euryarchaeota; c__Methanomicrobia; o__Methanosarcinales; f__Methanotrichaceae; g__Methanothrix; s__Methanosaeta_sp._PtaU1.Bin055
k__Archaea; p__Euryarchaeota; c__Methanomicrobia; o__Methanosarcinales; f__Methanotrichaceae; g__Methanothrix; s__Methanosaeta_sp._PtaU1.Bin060
k__Archaea; p__Euryarchaeota; c__Methanomicrobia; o__Methanosarcinales; f__Methanotrichaceae; g__Methanothrix; s__Methanosaeta_sp._PtaU1.Bin112
k__Archaea; p__Euryarchaeota; c__Methanomicrobia; o__Methanosarcinales; f__Methanotrichaceae; g__Methanothrix; s__Methanosaeta_sp._SDB
k__Archaea; p__Euryarchaeota; c__Methanomicrobia; o__Methanosarcinales; f__Methanotrichaceae; g__Methanothrix; s__Methanothrix_soehngenii
k__Archaea; p__Euryarchaeota; c__Methanomicrobia; o__Methanosarcinales; f__Methanotrichaceae; g__Methanothrix; s__Methanothrix_sp.
k__Archaea; p__Euryarchaeota; c__Methanomicrobia; o__Methanosarcinales; f__Methanotrichaceae; g__Methanothrix; s__Methanothrix_thermoacetophila
k__Archaea; p__Euryarchaeota; c__Methanomicrobia; o__Methanosarcinales; f__Methanotrichaceae; g__Methanothrix; s__Unclassified
k__Archaea; p__Euryarchaeota; c__Methanomicrobia; o__Methanosarcinales; f__Methermicoccaceae; g__Methermicoccus; s__Methermicoccus_shengliensis
k__Archaea; p__Euryarchaeota; c__Methanomicrobia; o__Methanosarcinales; f__Unclassified; g__Candidatus_Syntrophoarchaeum; s__Candidatus_Syntrophoarchaeum_butanivorans
k__Archaea; p__Euryarchaeota; c__Methanomicrobia; o__Methanosarcinales; f__Unclassified; g__Candidatus_Syntrophoarchaeum; s__Candidatus_Syntrophoarchaeum_caldarius
k__Archaea; p__Euryarchaeota; c__Methanomicrobia; o__Methanosarcinales; f__Unclassified; g__Candidatus_Syntrophoarchaeum; s__Candidatus_Syntrophoarchaeum_sp._WYZ_LMO15
k__Archaea; p__Euryarchaeota; c__Methanomicrobia; o__Methanosarcinales; f__Unclassified; g__Candidatus_Syntrophoarchaeum; s__Unclassified
k__Archaea; p__Euryarchaeota; c__Methanomicrobia; o__Methanosarcinales; f__Unclassified; g__Unclassified; s__ANME_2_cluster_archaeon
k__Archaea; p__Euryarchaeota; c__Methanomicrobia; o__Methanosarcinales; f__Unclassified; g__Unclassified; s__ANME_2_cluster_archaeon_HR1
k__Archaea; p__Euryarchaeota; c__Methanomicrobia; o__Methanosarcinales; f__Unclassified; g__Unclassified; s__Methanosarcinales_archaeon
k__Archaea; p__Euryarchaeota; c__Methanomicrobia; o__Methanosarcinales; f__Unclassified; g__Unclassified; s__Methanosarcinales_archaeon_ex4484_138
k__Archaea; p__Euryarchaeota; c__Methanomicrobia; o__Methanosarcinales; f__Unclassified; g__Unclassified; s__Unclassified
k__Archaea; p__Euryarchaeota; c__Methanomicrobia; o__Unclassified; f__Unclassified; g__Unclassified; s__Unclassified
k__Archaea; p__Euryarchaeota; c__Methanonatronarchaeia; o__Methanonatronarchaeales; f__Methanonatronarchaeaceae; g__Candidatus_Methanohalarchaeum; s__Candidatus_Methanohalarchaeum_thermophilum
k__Archaea; p__Euryarchaeota; c__Methanonatronarchaeia; o__Methanonatronarchaeales; f__Methanonatronarchaeaceae; g__Methanonatronarchaeum; s__Methanonatronarchaeum_thermophilum
k__Archaea; p__Euryarchaeota; c__Methanonatronarchaeia; o__Unclassified; f__Unclassified; g__Unclassified; s__Methanonatronarchaeia_archaeon
k__Archaea; p__Euryarchaeota; c__Methanonatronarchaeia; o__Unclassified; f__Unclassified; g__Unclassified; s__Unclassified
k__Archaea; p__Euryarchaeota; c__Methanopyri; o__Methanopyrales; f__Methanopyraceae; g__Methanopyrus; s__Methanopyrus_kandleri
k__Archaea; p__Euryarchaeota; c__Methanopyri; o__Methanopyrales; f__Methanopyraceae; g__Methanopyrus; s__Methanopyrus_sp._KOL6
k__Archaea; p__Euryarchaeota; c__Nanohaloarchaea; o__Unclassified; f__Unclassified; g__Candidatus_Nanosalinarum; s__Candidatus_Nanosalinarum_sp._J07AB56
k__Archaea; p__Euryarchaeota; c__Nanohaloarchaea; o__Unclassified; f__Unclassified; g__Unclassified; s__Candidatus_Haloredivivus_sp._G17
k__Archaea; p__Euryarchaeota; c__Nanohaloarchaea; o__Unclassified; f__Unclassified; g__Unclassified; s__Nanohaloarchaea_archaeon_QH_8_44_6
k__Archaea; p__Euryarchaeota; c__Nanohaloarchaea; o__Unclassified; f__Unclassified; g__Unclassified; s__Nanohaloarchaea_archaeon_SG9
k__Archaea; p__Euryarchaeota; c__Nanohaloarchaea; o__Unclassified; f__Unclassified; g__Unclassified; s__Nanohaloarchaea_archaeon_SW_4_43_9
k__Archaea; p__Euryarchaeota; c__Nanohaloarchaea; o__Unclassified; f__Unclassified; g__Unclassified; s__Nanohaloarchaea_archaeon_SW_7_43_1
k__Archaea; p__Euryarchaeota; c__Nanohaloarchaea; o__Unclassified; f__Unclassified; g__Unclassified; s__Unclassified
k__Archaea; p__Euryarchaeota; c__Theionarchaea; o__Unclassified; f__Unclassified; g__Unclassified; s__Theionarchaea_archaeon_DG_70
k__Archaea; p__Euryarchaeota; c__Theionarchaea; o__Unclassified; f__Unclassified; g__Unclassified; s__Theionarchaea_archaeon_DG_70_1
k__Archaea; p__Euryarchaeota; c__Thermococci; o__Thermococcales; f__Thermococcaceae; g__Palaeococcus; s__Palaeococcus_ferrophilus
k__Archaea; p__Euryarchaeota; c__Thermococci; o__Thermococcales; f__Thermococcaceae; g__Palaeococcus; s__Palaeococcus_pacificus
k__Archaea; p__Euryarchaeota; c__Thermococci; o__Thermococcales; f__Thermococcaceae; g__Pyrococcus; s__Pyrococcus_abyssi
k__Archaea; p__Euryarchaeota; c__Thermococci; o__Thermococcales; f__Thermococcaceae; g__Pyrococcus; s__Pyrococcus_furiosus
k__Archaea; p__Euryarchaeota; c__Thermococci; o__Thermococcales; f__Thermococcaceae; g__Pyrococcus; s__Pyrococcus_horikoshii
k__Archaea; p__Euryarchaeota; c__Thermococci; o__Thermococcales; f__Thermococcaceae; g__Pyrococcus; s__Pyrococcus_kukulkanii
k__Archaea; p__Euryarchaeota; c__Thermococci; o__Thermococcales; f__Thermococcaceae; g__Pyrococcus; s__Pyrococcus_sp._NA2
k__Archaea; p__Euryarchaeota; c__Thermococci; o__Thermococcales; f__Thermococcaceae; g__Pyrococcus; s__Pyrococcus_yayanosii
k__Archaea; p__Euryarchaeota; c__Thermococci; o__Thermococcales; f__Thermococcaceae; g__Pyrococcus; s__Unclassified
k__Archaea; p__Euryarchaeota; c__Thermococci; o__Thermococcales; f__Thermococcaceae; g__Thermococcus; s__Thermococcus_barophilus
k__Archaea; p__Euryarchaeota; c__Thermococci; o__Thermococcales; f__Thermococcaceae; g__Thermococcus; s__Thermococcus_celer
k__Archaea; p__Euryarchaeota; c__Thermococci; o__Thermococcales; f__Thermococcaceae; g__Thermococcus; s__Thermococcus_celericrescens
k__Archaea; p__Euryarchaeota; c__Thermococci; o__Thermococcales; f__Thermococcaceae; g__Thermococcus; s__Thermococcus_chitonophagus
k__Archaea; p__Euryarchaeota; c__Thermococci; o__Thermococcales; f__Thermococcaceae; g__Thermococcus; s__Thermococcus_cleftensis
k__Archaea; p__Euryarchaeota; c__Thermococci; o__Thermococcales; f__Thermococcaceae; g__Thermococcus; s__Thermococcus_eurythermalis
k__Archaea; p__Euryarchaeota; c__Thermococci; o__Thermococcales; f__Thermococcaceae; g__Thermococcus; s__Thermococcus_gammatolerans
k__Archaea; p__Euryarchaeota; c__Thermococci; o__Thermococcales; f__Thermococcaceae; g__Thermococcus; s__Thermococcus_gorgonarius
k__Archaea; p__Euryarchaeota; c__Thermococci; o__Thermococcales; f__Thermococcaceae; g__Thermococcus; s__Thermococcus_guaymasensis
k__Archaea; p__Euryarchaeota; c__Thermococci; o__Thermococcales; f__Thermococcaceae; g__Thermococcus; s__Thermococcus_henrietii
k__Archaea; p__Euryarchaeota; c__Thermococci; o__Thermococcales; f__Thermococcaceae; g__Thermococcus; s__Thermococcus_kodakarensis
k__Archaea; p__Euryarchaeota; c__Thermococci; o__Thermococcales; f__Thermococcaceae; g__Thermococcus; s__Thermococcus_litoralis
k__Archaea; p__Euryarchaeota; c__Thermococci; o__Thermococcales; f__Thermococcaceae; g__Thermococcus; s__Thermococcus_nautili
k__Archaea; p__Euryarchaeota; c__Thermococci; o__Thermococcales; f__Thermococcaceae; g__Thermococcus; s__Thermococcus_onnurineus
k__Archaea; p__Euryarchaeota; c__Thermococci; o__Thermococcales; f__Thermococcaceae; g__Thermococcus; s__Thermococcus_pacificus
k__Archaea; p__Euryarchaeota; c__Thermococci; o__Thermococcales; f__Thermococcaceae; g__Thermococcus; s__Thermococcus_paralvinellae
k__Archaea; p__Euryarchaeota; c__Thermococci; o__Thermococcales; f__Thermococcaceae; g__Thermococcus; s__Thermococcus_peptonophilus
k__Archaea; p__Euryarchaeota; c__Thermococci; o__Thermococcales; f__Thermococcaceae; g__Thermococcus; s__Thermococcus_piezophilus
k__Archaea; p__Euryarchaeota; c__Thermococci; o__Thermococcales; f__Thermococcaceae; g__Thermococcus; s__Thermococcus_profundus
k__Archaea; p__Euryarchaeota; c__Thermococci; o__Thermococcales; f__Thermococcaceae; g__Thermococcus; s__Thermococcus_radiotolerans
k__Archaea; p__Euryarchaeota; c__Thermococci; o__Thermococcales; f__Thermococcaceae; g__Thermococcus; s__Thermococcus_sibiricus
k__Archaea; p__Euryarchaeota; c__Thermococci; o__Thermococcales; f__Thermococcaceae; g__Thermococcus; s__Thermococcus_siculi
k__Archaea; p__Euryarchaeota; c__Thermococci; o__Thermococcales; f__Thermococcaceae; g__Thermococcus; s__Thermococcus_sp._2319x1
k__Archaea; p__Euryarchaeota; c__Thermococci; o__Thermococcales; f__Thermococcaceae; g__Thermococcus; s__Thermococcus_sp._40_45
k__Archaea; p__Euryarchaeota; c__Thermococci; o__Thermococcales; f__Thermococcaceae; g__Thermococcus; s__Thermococcus_sp._4557
k__Archaea; p__Euryarchaeota; c__Thermococci; o__Thermococcales; f__Thermococcaceae; g__Thermococcus; s__Thermococcus_sp._5_4
k__Archaea; p__Euryarchaeota; c__Thermococci; o__Thermococcales; f__Thermococcaceae; g__Thermococcus; s__Thermococcus_sp._AM4
k__Archaea; p__Euryarchaeota; c__Thermococci; o__Thermococcales; f__Thermococcaceae; g__Thermococcus; s__Thermococcus_sp._EP1
k__Archaea; p__Euryarchaeota; c__Thermococci; o__Thermococcales; f__Thermococcaceae; g__Thermococcus; s__Thermococcus_sp._P6
k__Archaea; p__Euryarchaeota; c__Thermococci; o__Thermococcales; f__Thermococcaceae; g__Thermococcus; s__Thermococcus_sp._PK
k__Archaea; p__Euryarchaeota; c__Thermococci; o__Thermococcales; f__Thermococcaceae; g__Thermococcus; s__Thermococcus_thioreducens
k__Archaea; p__Euryarchaeota; c__Thermococci; o__Thermococcales; f__Thermococcaceae; g__Thermococcus; s__Thermococcus_zilligii
k__Archaea; p__Euryarchaeota; c__Thermococci; o__Thermococcales; f__Thermococcaceae; g__Thermococcus; s__Unclassified
k__Archaea; p__Euryarchaeota; c__Thermococci; o__Thermococcales; f__Thermococcaceae; g__Unclassified; s__Unclassified
k__Archaea; p__Euryarchaeota; c__Thermococci; o__Thermococcales; f__Unclassified; g__Unclassified; s__Thermococcales_archaeon_44_46
k__Archaea; p__Euryarchaeota; c__Thermococci; o__Thermococcales; f__Unclassified; g__Unclassified; s__Unclassified
k__Archaea; p__Euryarchaeota; c__Thermococci; o__Unclassified; f__Unclassified; g__Unclassified; s__Thermococci_archaeon
k__Archaea; p__Euryarchaeota; c__Thermococci; o__Unclassified; f__Unclassified; g__Unclassified; s__Unclassified
k__Archaea; p__Euryarchaeota; c__Unclassified; o__Unclassified; f__Unclassified; g__Unclassified; s__Euryarchaeota_archaeon
k__Archaea; p__Euryarchaeota; c__Unclassified; o__Unclassified; f__Unclassified; g__Unclassified; s__Euryarchaeota_archaeon_13_1_20CM_4_64_14
k__Archaea; p__Euryarchaeota; c__Unclassified; o__Unclassified; f__Unclassified; g__Unclassified; s__Euryarchaeota_archaeon_CG01_land_8_20_14_3_00_38_12
k__Archaea; p__Euryarchaeota; c__Unclassified; o__Unclassified; f__Unclassified; g__Unclassified; s__Euryarchaeota_archaeon_CG_4_9_14_3_um_filter_38_12
k__Archaea; p__Euryarchaeota; c__Unclassified; o__Unclassified; f__Unclassified; g__Unclassified; s__Euryarchaeota_archaeon_HGW_Euryarchaeota_1
k__Archaea; p__Euryarchaeota; c__Unclassified; o__Unclassified; f__Unclassified; g__Unclassified; s__Euryarchaeota_archaeon_RBG_13_31_8
k__Archaea; p__Euryarchaeota; c__Unclassified; o__Unclassified; f__Unclassified; g__Unclassified; s__Euryarchaeota_archaeon_RBG_13_57_23
k__Archaea; p__Euryarchaeota; c__Unclassified; o__Unclassified; f__Unclassified; g__Unclassified; s__Euryarchaeota_archaeon_RBG_13_61_15
k__Archaea; p__Euryarchaeota; c__Unclassified; o__Unclassified; f__Unclassified; g__Unclassified; s__Euryarchaeota_archaeon_RBG_16_62_10
k__Archaea; p__Euryarchaeota; c__Unclassified; o__Unclassified; f__Unclassified; g__Unclassified; s__Euryarchaeota_archaeon_RBG_16_67_27
k__Archaea; p__Euryarchaeota; c__Unclassified; o__Unclassified; f__Unclassified; g__Unclassified; s__Euryarchaeota_archaeon_RBG_16_68_12
k__Archaea; p__Euryarchaeota; c__Unclassified; o__Unclassified; f__Unclassified; g__Unclassified; s__Euryarchaeota_archaeon_RBG_16_68_13
k__Archaea; p__Euryarchaeota; c__Unclassified; o__Unclassified; f__Unclassified; g__Unclassified; s__Euryarchaeota_archaeon_SG8_5
k__Archaea; p__Euryarchaeota; c__Unclassified; o__Unclassified; f__Unclassified; g__Unclassified; s__Euryarchaeota_archaeon_SM23_78
k__Archaea; p__Euryarchaeota; c__Unclassified; o__Unclassified; f__Unclassified; g__Unclassified; s__Euryarchaeota_archaeon_TMED103
k__Archaea; p__Euryarchaeota; c__Unclassified; o__Unclassified; f__Unclassified; g__Unclassified; s__Euryarchaeota_archaeon_TMED117
k__Archaea; p__Euryarchaeota; c__Unclassified; o__Unclassified; f__Unclassified; g__Unclassified; s__Euryarchaeota_archaeon_TMED129
k__Archaea; p__Euryarchaeota; c__Unclassified; o__Unclassified; f__Unclassified; g__Unclassified; s__Euryarchaeota_archaeon_TMED132
k__Archaea; p__Euryarchaeota; c__Unclassified; o__Unclassified; f__Unclassified; g__Unclassified; s__Euryarchaeota_archaeon_TMED164
k__Archaea; p__Euryarchaeota; c__Unclassified; o__Unclassified; f__Unclassified; g__Unclassified; s__Euryarchaeota_archaeon_TMED173
k__Archaea; p__Euryarchaeota; c__Unclassified; o__Unclassified; f__Unclassified; g__Unclassified; s__Euryarchaeota_archaeon_TMED215
k__Archaea; p__Euryarchaeota; c__Unclassified; o__Unclassified; f__Unclassified; g__Unclassified; s__Euryarchaeota_archaeon_TMED248
k__Archaea; p__Euryarchaeota; c__Unclassified; o__Unclassified; f__Unclassified; g__Unclassified; s__Euryarchaeota_archaeon_TMED252
k__Archaea; p__Euryarchaeota; c__Unclassified; o__Unclassified; f__Unclassified; g__Unclassified; s__Euryarchaeota_archaeon_TMED255
k__Archaea; p__Euryarchaeota; c__Unclassified; o__Unclassified; f__Unclassified; g__Unclassified; s__Euryarchaeota_archaeon_TMED85
k__Archaea; p__Euryarchaeota; c__Unclassified; o__Unclassified; f__Unclassified; g__Unclassified; s__Euryarchaeota_archaeon_TMED97
k__Archaea; p__Euryarchaeota; c__Unclassified; o__Unclassified; f__Unclassified; g__Unclassified; s__Euryarchaeota_archaeon_TMED99
k__Archaea; p__Euryarchaeota; c__Unclassified; o__Unclassified; f__Unclassified; g__Unclassified; s__Euryarchaeota_archaeon_ex4484_162
k__Archaea; p__Euryarchaeota; c__Unclassified; o__Unclassified; f__Unclassified; g__Unclassified; s__Euryarchaeota_archaeon_ex4484_178
k__Archaea; p__Euryarchaeota; c__Unclassified; o__Unclassified; f__Unclassified; g__Unclassified; s__Unclassified
k__Archaea; p__Euryarchaeota; c__Unclassified; o__Unclassified; f__Unclassified; g__Unclassified; s__candidate_division_MSBL1_archaeon_SCGC_AAA259A05
k__Archaea; p__Euryarchaeota; c__Unclassified; o__Unclassified; f__Unclassified; g__Unclassified; s__candidate_division_MSBL1_archaeon_SCGC_AAA259B11
k__Archaea; p__Euryarchaeota; c__Unclassified; o__Unclassified; f__Unclassified; g__Unclassified; s__candidate_division_MSBL1_archaeon_SCGC_AAA259D14
k__Archaea; p__Euryarchaeota; c__Unclassified; o__Unclassified; f__Unclassified; g__Unclassified; s__candidate_division_MSBL1_archaeon_SCGC_AAA259D18
k__Archaea; p__Euryarchaeota; c__Unclassified; o__Unclassified; f__Unclassified; g__Unclassified; s__candidate_division_MSBL1_archaeon_SCGC_AAA259E17
k__Archaea; p__Euryarchaeota; c__Unclassified; o__Unclassified; f__Unclassified; g__Unclassified; s__candidate_division_MSBL1_archaeon_SCGC_AAA259E19
k__Archaea; p__Euryarchaeota; c__Unclassified; o__Unclassified; f__Unclassified; g__Unclassified; s__candidate_division_MSBL1_archaeon_SCGC_AAA259I09
k__Archaea; p__Euryarchaeota; c__Unclassified; o__Unclassified; f__Unclassified; g__Unclassified; s__candidate_division_MSBL1_archaeon_SCGC_AAA259J03
k__Archaea; p__Euryarchaeota; c__Unclassified; o__Unclassified; f__Unclassified; g__Unclassified; s__candidate_division_MSBL1_archaeon_SCGC_AAA259O05
k__Archaea; p__Euryarchaeota; c__Unclassified; o__Unclassified; f__Unclassified; g__Unclassified; s__candidate_division_MSBL1_archaeon_SCGC_AAA261D19
k__Archaea; p__Euryarchaeota; c__Unclassified; o__Unclassified; f__Unclassified; g__Unclassified; s__candidate_division_MSBL1_archaeon_SCGC_AAA261O19
k__Archaea; p__Euryarchaeota; c__Unclassified; o__Unclassified; f__Unclassified; g__Unclassified; s__candidate_division_MSBL1_archaeon_SCGC_AAA382A03
k__Archaea; p__Euryarchaeota; c__Unclassified; o__Unclassified; f__Unclassified; g__Unclassified; s__candidate_division_MSBL1_archaeon_SCGC_AAA382A20
k__Archaea; p__Euryarchaeota; c__Unclassified; o__Unclassified; f__Unclassified; g__Unclassified; s__candidate_division_MSBL1_archaeon_SCGC_AAA382C18
k__Archaea; p__Euryarchaeota; c__Unclassified; o__Unclassified; f__Unclassified; g__Unclassified; s__candidate_division_MSBL1_archaeon_SCGC_AAA382F02
k__Archaea; p__Euryarchaeota; c__Unclassified; o__Unclassified; f__Unclassified; g__Unclassified; s__candidate_division_MSBL1_archaeon_SCGC_AAA382K21
k__Archaea; p__Euryarchaeota; c__Unclassified; o__Unclassified; f__Unclassified; g__Unclassified; s__candidate_division_MSBL1_archaeon_SCGC_AAA382M17
k__Archaea; p__Euryarchaeota; c__Unclassified; o__Unclassified; f__Unclassified; g__Unclassified; s__candidate_division_MSBL1_archaeon_SCGC_AAA382N08
k__Archaea; p__Euryarchaeota; c__Unclassified; o__Unclassified; f__Unclassified; g__Unclassified; s__candidate_division_MSBL1_archaeon_SCGC_AAA385M02
k__Archaea; p__Euryarchaeota; c__Unclassified; o__Unclassified; f__Unclassified; g__Unclassified; s__candidate_division_MSBL1_archaeon_SCGC_AAA385M11
k__Archaea; p__Euryarchaeota; c__Unclassified; o__Unclassified; f__Unclassified; g__Unclassified; s__uncultured_DHVE6_group_euryarchaeote
k__Archaea; p__Euryarchaeota; c__Unclassified; o__Unclassified; f__Unclassified; g__Unclassified; s__uncultured_marine_group_II_III_euryarchaeote_AD1000_09_B02
k__Archaea; p__Euryarchaeota; c__Unclassified; o__Unclassified; f__Unclassified; g__Unclassified; s__uncultured_marine_group_II_III_euryarchaeote_AD1000_12_B08
k__Archaea; p__Euryarchaeota; c__Unclassified; o__Unclassified; f__Unclassified; g__Unclassified; s__uncultured_marine_group_II_III_euryarchaeote_AD1000_24_C10
k__Archaea; p__Euryarchaeota; c__Unclassified; o__Unclassified; f__Unclassified; g__Unclassified; s__uncultured_marine_group_II_III_euryarchaeote_AD1000_42_A01
k__Archaea; p__Euryarchaeota; c__Unclassified; o__Unclassified; f__Unclassified; g__Unclassified; s__uncultured_marine_group_II_III_euryarchaeote_AD1000_57_F12
k__Archaea; p__Euryarchaeota; c__Unclassified; o__Unclassified; f__Unclassified; g__Unclassified; s__uncultured_marine_group_II_III_euryarchaeote_AD1000_65_H04
k__Archaea; p__Euryarchaeota; c__Unclassified; o__Unclassified; f__Unclassified; g__Unclassified; s__uncultured_marine_group_II_III_euryarchaeote_AD1000_95_H06
k__Archaea; p__Euryarchaeota; c__Unclassified; o__Unclassified; f__Unclassified; g__Unclassified; s__uncultured_marine_group_II_III_euryarchaeote_AD1000_96_B04
k__Archaea; p__Euryarchaeota; c__Unclassified; o__Unclassified; f__Unclassified; g__Unclassified; s__uncultured_marine_group_II_III_euryarchaeote_AD1000_99_D12
k__Archaea; p__Euryarchaeota; c__Unclassified; o__Unclassified; f__Unclassified; g__Unclassified; s__uncultured_marine_group_II_III_euryarchaeote_KM3_01_B12
k__Archaea; p__Euryarchaeota; c__Unclassified; o__Unclassified; f__Unclassified; g__Unclassified; s__uncultured_marine_group_II_III_euryarchaeote_KM3_169_H09
k__Archaea; p__Euryarchaeota; c__Unclassified; o__Unclassified; f__Unclassified; g__Unclassified; s__uncultured_marine_group_II_III_euryarchaeote_KM3_170_G02
k__Archaea; p__Euryarchaeota; c__Unclassified; o__Unclassified; f__Unclassified; g__Unclassified; s__uncultured_marine_group_II_III_euryarchaeote_KM3_203_B10
k__Archaea; p__Euryarchaeota; c__Unclassified; o__Unclassified; f__Unclassified; g__Unclassified; s__uncultured_marine_group_II_III_euryarchaeote_KM3_67_D09
k__Archaea; p__Euryarchaeota; c__Unclassified; o__Unclassified; f__Unclassified; g__Unclassified; s__uncultured_marine_group_II_III_euryarchaeote_KM3_80_G12
k__Archaea; p__Euryarchaeota; c__Unclassified; o__Unclassified; f__Unclassified; g__Unclassified; s__uncultured_marine_group_II_III_euryarchaeote_KM3_85_D06
k__Archaea; p__Euryarchaeota; c__Unclassified; o__Unclassified; f__Unclassified; g__Unclassified; s__uncultured_marine_group_II_III_euryarchaeote_KM3_87_C01
k__Archaea; p__Nanoarchaeota; c__Unclassified; o__Unclassified; f__Unclassified; g__Unclassified; s__Nanoarchaeota_archaeon
k__Archaea; p__Thaumarchaeota; c__Nitrososphaeria; o__Nitrososphaerales; f__Nitrososphaeraceae; g__Candidatus_Nitrosocosmicus; s__Candidatus_Nitrosocosmicus_oleophilus
k__Archaea; p__Thaumarchaeota; c__Nitrososphaeria; o__Nitrososphaerales; f__Nitrososphaeraceae; g__Nitrososphaera; s__Candidatus_Nitrososphaera_evergladensis
k__Archaea; p__Thaumarchaeota; c__Nitrososphaeria; o__Nitrososphaerales; f__Nitrososphaeraceae; g__Nitrososphaera; s__Candidatus_Nitrososphaera_gargensis
k__Archaea; p__Thaumarchaeota; c__Nitrososphaeria; o__Nitrososphaerales; f__Nitrososphaeraceae; g__Nitrososphaera; s__Candidatus_Nitrososphaera_sp._13_1_40CM_48_12
k__Archaea; p__Thaumarchaeota; c__Nitrososphaeria; o__Nitrososphaerales; f__Nitrososphaeraceae; g__Nitrososphaera; s__Nitrososphaera_viennensis
k__Archaea; p__Thaumarchaeota; c__Unclassified; o__Cenarchaeales; f__Cenarchaeaceae; g__Cenarchaeum; s__Cenarchaeum_symbiosum
k__Archaea; p__Thaumarchaeota; c__Unclassified; o__Nitrosopumilales; f__Nitrosopumilaceae; g__Candidatus_Nitrosomarinus; s__Candidatus_Nitrosomarinus_sp.
k__Archaea; p__Thaumarchaeota; c__Unclassified; o__Nitrosopumilales; f__Nitrosopumilaceae; g__Nitrosarchaeum; s__Candidatus_Nitrosarchaeum_limnium
k__Archaea; p__Thaumarchaeota; c__Unclassified; o__Nitrosopumilales; f__Nitrosopumilaceae; g__Nitrosarchaeum; s__Nitrosarchaeum_koreense
k__Archaea; p__Thaumarchaeota; c__Unclassified; o__Nitrosopumilales; f__Nitrosopumilaceae; g__Nitrosarchaeum; s__Nitrosarchaeum_sp.
k__Archaea; p__Thaumarchaeota; c__Unclassified; o__Nitrosopumilales; f__Nitrosopumilaceae; g__Nitrosopumilus; s__Nitrosopumilus_maritimus
k__Archaea; p__Thaumarchaeota; c__Unclassified; o__Nitrosopumilales; f__Nitrosopumilaceae; g__Nitrosopumilus; s__Nitrosopumilus_piranensis
k__Archaea; p__Thaumarchaeota; c__Unclassified; o__Nitrosopumilales; f__Nitrosopumilaceae; g__Nitrosopumilus; s__Nitrosopumilus_sp.
k__Archaea; p__Thaumarchaeota; c__Unclassified; o__Nitrosopumilales; f__Nitrosopumilaceae; g__Nitrosopumilus; s__Nitrosopumilus_sp._AR
k__Archaea; p__Thaumarchaeota; c__Unclassified; o__Nitrosopumilales; f__Nitrosopumilaceae; g__Nitrosopumilus; s__Nitrosopumilus_sp._B06
k__Archaea; p__Thaumarchaeota; c__Unclassified; o__Nitrosopumilales; f__Nitrosopumilaceae; g__Nitrosopumilus; s__Nitrosopumilus_sp._BACL13_MAG_121220_bin23
k__Archaea; p__Thaumarchaeota; c__Unclassified; o__Nitrosopumilales; f__Nitrosopumilaceae; g__Nitrosopumilus; s__Nitrosopumilus_sp._D6
k__Archaea; p__Thaumarchaeota; c__Unclassified; o__Nitrosopumilales; f__Nitrosopumilaceae; g__Nitrosopumilus; s__Nitrosopumilus_sp._H13
k__Archaea; p__Thaumarchaeota; c__Unclassified; o__Nitrosopumilales; f__Nitrosopumilaceae; g__Nitrosopumilus; s__Nitrosopumilus_zosterae
k__Archaea; p__Thaumarchaeota; c__Unclassified; o__Nitrosopumilales; f__Nitrosopumilaceae; g__Nitrosopumilus; s__Unclassified
k__Archaea; p__Thaumarchaeota; c__Unclassified; o__Nitrosopumilales; f__Nitrosopumilaceae; g__Unclassified; s__Unclassified
k__Archaea; p__Thaumarchaeota; c__Unclassified; o__Nitrosopumilales; f__Unclassified; g__Unclassified; s__Nitrosopumilales_archaeon
k__Archaea; p__Thaumarchaeota; c__Unclassified; o__Nitrosopumilales; f__Unclassified; g__Unclassified; s__Nitrosopumilales_archaeon_CG15_BIG_FIL_POST_REV_8_21_14_020_33_23
k__Archaea; p__Thaumarchaeota; c__Unclassified; o__Nitrosopumilales; f__Unclassified; g__Unclassified; s__Nitrosopumilales_archaeon_CG15_BIG_FIL_POST_REV_8_21_14_020_37_12
k__Archaea; p__Thaumarchaeota; c__Unclassified; o__Nitrosopumilales; f__Unclassified; g__Unclassified; s__Unclassified
k__Archaea; p__Thaumarchaeota; c__Unclassified; o__Nitrosopumilales; f__Unclassified; g__Unclassified; s__uncultured_crenarchaeote_4B7
k__Archaea; p__Thaumarchaeota; c__Unclassified; o__Unclassified; f__Unclassified; g__Candidatus_Caldarchaeum; s__Candidatus_Caldarchaeum_subterraneum
k__Archaea; p__Thaumarchaeota; c__Unclassified; o__Unclassified; f__Unclassified; g__Candidatus_Nitrosopelagicus; s__Candidatus_Nitrosopelagicus_brevis
k__Archaea; p__Thaumarchaeota; c__Unclassified; o__Unclassified; f__Unclassified; g__Candidatus_Nitrosopelagicus; s__Candidatus_Nitrosopelagicus_sp.
k__Archaea; p__Thaumarchaeota; c__Unclassified; o__Unclassified; f__Unclassified; g__Candidatus_Nitrosotalea; s__Candidatus_Nitrosotalea_bavarica
k__Archaea; p__Thaumarchaeota; c__Unclassified; o__Unclassified; f__Unclassified; g__Candidatus_Nitrosotalea; s__Candidatus_Nitrosotalea_devanaterra
k__Archaea; p__Thaumarchaeota; c__Unclassified; o__Unclassified; f__Unclassified; g__Candidatus_Nitrosotalea; s__Candidatus_Nitrosotalea_okcheonensis
k__Archaea; p__Thaumarchaeota; c__Unclassified; o__Unclassified; f__Unclassified; g__Candidatus_Nitrosotalea; s__Candidatus_Nitrosotalea_sinensis
k__Archaea; p__Thaumarchaeota; c__Unclassified; o__Unclassified; f__Unclassified; g__Candidatus_Nitrosotenuis; s__Candidatus_Nitrosotenuis_aquarius
k__Archaea; p__Thaumarchaeota; c__Unclassified; o__Unclassified; f__Unclassified; g__Candidatus_Nitrosotenuis; s__Candidatus_Nitrosotenuis_chungbukensis
k__Archaea; p__Thaumarchaeota; c__Unclassified; o__Unclassified; f__Unclassified; g__Candidatus_Nitrosotenuis; s__Candidatus_Nitrosotenuis_cloacae
k__Archaea; p__Thaumarchaeota; c__Unclassified; o__Unclassified; f__Unclassified; g__Candidatus_Nitrosotenuis; s__Candidatus_Nitrosotenuis_uzonensis
k__Archaea; p__Thaumarchaeota; c__Unclassified; o__Unclassified; f__Unclassified; g__Unclassified; s__Aigarchaeota_archaeon_NZ13_MG1
k__Archaea; p__Thaumarchaeota; c__Unclassified; o__Unclassified; f__Unclassified; g__Unclassified; s__Marine_Group_I_thaumarchaeote_SCGC_AAA799_E16
k__Archaea; p__Thaumarchaeota; c__Unclassified; o__Unclassified; f__Unclassified; g__Unclassified; s__Marine_Group_I_thaumarchaeote_SCGC_AAA799_O18
k__Archaea; p__Thaumarchaeota; c__Unclassified; o__Unclassified; f__Unclassified; g__Unclassified; s__Marine_Group_I_thaumarchaeote_SCGC_AAA799_P11
k__Archaea; p__Thaumarchaeota; c__Unclassified; o__Unclassified; f__Unclassified; g__Unclassified; s__Thaumarchaeota_archaeon
k__Archaea; p__Thaumarchaeota; c__Unclassified; o__Unclassified; f__Unclassified; g__Unclassified; s__Thaumarchaeota_archaeon_13_1_40CM_38_12
k__Archaea; p__Thaumarchaeota; c__Unclassified; o__Unclassified; f__Unclassified; g__Unclassified; s__Thaumarchaeota_archaeon_CSP1_1
k__Archaea; p__Thaumarchaeota; c__Unclassified; o__Unclassified; f__Unclassified; g__Unclassified; s__Thaumarchaeota_archaeon_RBG_16_49_8
k__Archaea; p__Thaumarchaeota; c__Unclassified; o__Unclassified; f__Unclassified; g__Unclassified; s__Thaumarchaeota_archaeon_SCGC_AB_539_E09
k__Archaea; p__Thaumarchaeota; c__Unclassified; o__Unclassified; f__Unclassified; g__Unclassified; s__Thaumarchaeota_archaeon_ex4484_121
k__Archaea; p__Thaumarchaeota; c__Unclassified; o__Unclassified; f__Unclassified; g__Unclassified; s__Unclassified
k__Archaea; p__Thaumarchaeota; c__Unclassified; o__Unclassified; f__Unclassified; g__Unclassified; s__uncultured_marine_thaumarchaeote_AD1000_11_E10
k__Archaea; p__Thaumarchaeota; c__Unclassified; o__Unclassified; f__Unclassified; g__Unclassified; s__uncultured_marine_thaumarchaeote_AD1000_88_A06
k__Archaea; p__Thaumarchaeota; c__Unclassified; o__Unclassified; f__Unclassified; g__Unclassified; s__uncultured_marine_thaumarchaeote_KM3_43_D05
k__Archaea; p__Thaumarchaeota; c__Unclassified; o__Unclassified; f__Unclassified; g__Unclassified; s__uncultured_marine_thaumarchaeote_KM3_68_B04
k__Archaea; p__Thaumarchaeota; c__Unclassified; o__Unclassified; f__Unclassified; g__Unclassified; s__uncultured_marine_thaumarchaeote_KM3_73_B11
k__Archaea; p__Thaumarchaeota; c__Unclassified; o__Unclassified; f__Unclassified; g__Unclassified; s__uncultured_marine_thaumarchaeote_KM3_90_H07
k__Archaea; p__Unclassified; c__Unclassified; o__Unclassified; f__Unclassified; g__Unclassified; s__Candidatus_Pacearchaeota_archaeon
k__Archaea; p__Unclassified; c__Unclassified; o__Unclassified; f__Unclassified; g__Unclassified; s__Candidatus_Pacearchaeota_archaeon_CG06_land_8_20_14_3_00_35_12
k__Archaea; p__Unclassified; c__Unclassified; o__Unclassified; f__Unclassified; g__Unclassified; s__Candidatus_Pacearchaeota_archaeon_CG10_big_fil_rev_8_21_14_0_10_30_48
k__Archaea; p__Unclassified; c__Unclassified; o__Unclassified; f__Unclassified; g__Unclassified; s__Candidatus_Pacearchaeota_archaeon_CG10_big_fil_rev_8_21_14_0_10_31_24
k__Archaea; p__Unclassified; c__Unclassified; o__Unclassified; f__Unclassified; g__Unclassified; s__Candidatus_Pacearchaeota_archaeon_CG10_big_fil_rev_8_21_14_0_10_32_14
k__Archaea; p__Unclassified; c__Unclassified; o__Unclassified; f__Unclassified; g__Unclassified; s__Candidatus_Pacearchaeota_archaeon_CG10_big_fil_rev_8_21_14_0_10_32_42
k__Archaea; p__Unclassified; c__Unclassified; o__Unclassified; f__Unclassified; g__Unclassified; s__Candidatus_Pacearchaeota_archaeon_CG10_big_fil_rev_8_21_14_0_10_34_12
k__Archaea; p__Unclassified; c__Unclassified; o__Unclassified; f__Unclassified; g__Unclassified; s__Candidatus_Pacearchaeota_archaeon_CG10_big_fil_rev_8_21_14_0_10_34_76
k__Archaea; p__Unclassified; c__Unclassified; o__Unclassified; f__Unclassified; g__Unclassified; s__Candidatus_Pacearchaeota_archaeon_CG10_big_fil_rev_8_21_14_0_10_35_13
k__Archaea; p__Unclassified; c__Unclassified; o__Unclassified; f__Unclassified; g__Unclassified; s__Candidatus_Pacearchaeota_archaeon_CG1_02_30_18
k__Archaea; p__Unclassified; c__Unclassified; o__Unclassified; f__Unclassified; g__Unclassified; s__Candidatus_Pacearchaeota_archaeon_CG1_02_31_27
k__Archaea; p__Unclassified; c__Unclassified; o__Unclassified; f__Unclassified; g__Unclassified; s__Candidatus_Pacearchaeota_archaeon_CG1_02_32_132
k__Archaea; p__Unclassified; c__Unclassified; o__Unclassified; f__Unclassified; g__Unclassified; s__Candidatus_Pacearchaeota_archaeon_CG1_02_32_21
k__Archaea; p__Unclassified; c__Unclassified; o__Unclassified; f__Unclassified; g__Unclassified; s__Candidatus_Pacearchaeota_archaeon_CG1_02_35_32
k__Archaea; p__Unclassified; c__Unclassified; o__Unclassified; f__Unclassified; g__Unclassified; s__Candidatus_Pacearchaeota_archaeon_CG1_02_39_14
k__Archaea; p__Unclassified; c__Unclassified; o__Unclassified; f__Unclassified; g__Unclassified; s__Candidatus_Pacearchaeota_archaeon_CG_4_10_14_0_2_um_filter_05_32_18
k__Archaea; p__Unclassified; c__Unclassified; o__Unclassified; f__Unclassified; g__Unclassified; s__Candidatus_Pacearchaeota_archaeon_CG_4_9_14_0_2_um_filter_30_8
k__Archaea; p__Unclassified; c__Unclassified; o__Unclassified; f__Unclassified; g__Unclassified; s__Candidatus_Pacearchaeota_archaeon_CG_4_9_14_0_2_um_filter_39_13
k__Archaea; p__Unclassified; c__Unclassified; o__Unclassified; f__Unclassified; g__Unclassified; s__Candidatus_Pacearchaeota_archaeon_CG_4_9_14_3_um_filter_31_7
k__Archaea; p__Unclassified; c__Unclassified; o__Unclassified; f__Unclassified; g__Unclassified; s__Candidatus_Pacearchaeota_archaeon_CG_4_9_14_3_um_filter_35_19
k__Archaea; p__Unclassified; c__Unclassified; o__Unclassified; f__Unclassified; g__Unclassified; s__Candidatus_Pacearchaeota_archaeon_RBG_13_33_26
k__Archaea; p__Unclassified; c__Unclassified; o__Unclassified; f__Unclassified; g__Unclassified; s__Candidatus_Pacearchaeota_archaeon_RBG_13_36_9
k__Archaea; p__Unclassified; c__Unclassified; o__Unclassified; f__Unclassified; g__Unclassified; s__Candidatus_Pacearchaeota_archaeon_RBG_19FT_COMBO_34_9
k__Archaea; p__Unclassified; c__Unclassified; o__Unclassified; f__Unclassified; g__Unclassified; s__Unclassified
k__Archaea; p__Unclassified; c__Unclassified; o__Unclassified; f__Unclassified; g__Unclassified; s__archaeon
k__Archaea; p__Unclassified; c__Unclassified; o__Unclassified; f__Unclassified; g__Unclassified; s__archaeon_13_1_20CM_2_51_12
k__Archaea; p__Unclassified; c__Unclassified; o__Unclassified; f__Unclassified; g__Unclassified; s__archaeon_13_1_20CM_2_54_9
k__Archaea; p__Unclassified; c__Unclassified; o__Unclassified; f__Unclassified; g__Unclassified; s__archaeon_13_1_20CM_52_20
k__Archaea; p__Unclassified; c__Unclassified; o__Unclassified; f__Unclassified; g__Unclassified; s__archaeon_13_1_40CM_2_52_13
k__Archaea; p__Unclassified; c__Unclassified; o__Unclassified; f__Unclassified; g__Unclassified; s__archaeon_13_2_20CM_2_52_21
k__Archaea; p__Unclassified; c__Unclassified; o__Unclassified; f__Unclassified; g__Unclassified; s__archaeon_13_2_20CM_2_53_6
k__Archaea; p__Unclassified; c__Unclassified; o__Unclassified; f__Unclassified; g__Unclassified; s__archaeon_BMS3Abin16
k__Archaea; p__Unclassified; c__Unclassified; o__Unclassified; f__Unclassified; g__Unclassified; s__archaeon_BMS3Abin17
k__Archaea; p__Unclassified; c__Unclassified; o__Unclassified; f__Unclassified; g__Unclassified; s__archaeon_BMS3Bbin15
k__Archaea; p__Unclassified; c__Unclassified; o__Unclassified; f__Unclassified; g__Unclassified; s__archaeon_BMS3Bbin16
k__Archaea; p__Unclassified; c__Unclassified; o__Unclassified; f__Unclassified; g__Unclassified; s__archaeon_CG06_land_8_20_14_3_00_37_11
k__Archaea; p__Unclassified; c__Unclassified; o__Unclassified; f__Unclassified; g__Unclassified; s__archaeon_CG07_land_8_20_14_0_80_38_8
k__Archaea; p__Unclassified; c__Unclassified; o__Unclassified; f__Unclassified; g__Unclassified; s__archaeon_CG10_big_fil_rev_8_21_14_0_10_43_11
k__Archaea; p__Unclassified; c__Unclassified; o__Unclassified; f__Unclassified; g__Unclassified; s__archaeon_CG2_30_31_98
k__Archaea; p__Unclassified; c__Unclassified; o__Unclassified; f__Unclassified; g__Unclassified; s__archaeon_D22
k__Archaea; p__Unclassified; c__Unclassified; o__Unclassified; f__Unclassified; g__Unclassified; s__archaeon_GW2011_AR10
k__Archaea; p__Unclassified; c__Unclassified; o__Unclassified; f__Unclassified; g__Unclassified; s__archaeon_GW2011_AR11
k__Archaea; p__Unclassified; c__Unclassified; o__Unclassified; f__Unclassified; g__Unclassified; s__archaeon_GW2011_AR13
k__Archaea; p__Unclassified; c__Unclassified; o__Unclassified; f__Unclassified; g__Unclassified; s__archaeon_GW2011_AR15
k__Archaea; p__Unclassified; c__Unclassified; o__Unclassified; f__Unclassified; g__Unclassified; s__archaeon_GW2011_AR17
k__Archaea; p__Unclassified; c__Unclassified; o__Unclassified; f__Unclassified; g__Unclassified; s__archaeon_GW2011_AR18
k__Archaea; p__Unclassified; c__Unclassified; o__Unclassified; f__Unclassified; g__Unclassified; s__archaeon_GW2011_AR19
k__Archaea; p__Unclassified; c__Unclassified; o__Unclassified; f__Unclassified; g__Unclassified; s__archaeon_GW2011_AR20
k__Archaea; p__Unclassified; c__Unclassified; o__Unclassified; f__Unclassified; g__Unclassified; s__archaeon_GW2011_AR21
k__Archaea; p__Unclassified; c__Unclassified; o__Unclassified; f__Unclassified; g__Unclassified; s__archaeon_GW2011_AR3
k__Archaea; p__Unclassified; c__Unclassified; o__Unclassified; f__Unclassified; g__Unclassified; s__archaeon_GW2011_AR4
k__Archaea; p__Unclassified; c__Unclassified; o__Unclassified; f__Unclassified; g__Unclassified; s__archaeon_GW2011_AR5
k__Archaea; p__Unclassified; c__Unclassified; o__Unclassified; f__Unclassified; g__Unclassified; s__archaeon_GW2011_AR6
k__Archaea; p__Unclassified; c__Unclassified; o__Unclassified; f__Unclassified; g__Unclassified; s__archaeon_GW2011_AR9
k__Archaea; p__Unclassified; c__Unclassified; o__Unclassified; f__Unclassified; g__Unclassified; s__archaeon_HR01
k__Archaea; p__Unclassified; c__Unclassified; o__Unclassified; f__Unclassified; g__Unclassified; s__archaeon_HR02
k__Archaea; p__Unclassified; c__Unclassified; o__Unclassified; f__Unclassified; g__Unclassified; s__archaeon_HR04
k__Archaea; p__Unclassified; c__Unclassified; o__Unclassified; f__Unclassified; g__Unclassified; s__archaeon_HR05
k__Archaea; p__Unclassified; c__Unclassified; o__Unclassified; f__Unclassified; g__Unclassified; s__archaeon_HR06
k__Archaea; p__Unclassified; c__Unclassified; o__Unclassified; f__Unclassified; g__Unclassified; s__archaeon_RBG_16_50_20
k__Archaea; p__Unclassified; c__Unclassified; o__Unclassified; f__Unclassified; g__Unclassified; s__archaeon_SCG_AAA382B04
k__Archaea; p__Unclassified; c__Unclassified; o__Unclassified; f__Unclassified; g__Unclassified; s__uncultured_archaeon
k__Archaea; p__Unclassified; c__Unclassified; o__Unclassified; f__Unclassified; g__Unclassified; s__uncultured_archaeon_A07HN63
k__Archaea; p__Unclassified; c__Unclassified; o__Unclassified; f__Unclassified; g__Unclassified; s__uncultured_archaeon_A07HR60
k__Archaea; p__Unclassified; c__Unclassified; o__Unclassified; f__Unclassified; g__Unclassified; s__uncultured_archaeon_A07HR67
k__Archaea; p__Unclassified; c__Unclassified; o__Unclassified; f__Unclassified; g__Unclassified; s__uncultured_archaeon_GZfos1D1
k__Archaea; p__Unclassified; c__Unclassified; o__Unclassified; f__Unclassified; g__Unclassified; s__uncultured_archaeon_GZfos27E7
k__Archaea; p__Unclassified; c__Unclassified; o__Unclassified; f__Unclassified; g__Unclassified; s__uncultured_archaeon_GZfos28G7
k__Archaea; p__Unclassified; c__Unclassified; o__Unclassified; f__Unclassified; g__Unclassified; s__uncultured_archaeon_GZfos30H9
k__Archaea; p__Unclassified; c__Unclassified; o__Unclassified; f__Unclassified; g__Unclassified; s__uncultured_archaeon_GZfos34G5
k__Archaea; p__Unclassified; c__Unclassified; o__Unclassified; f__Unclassified; g__Unclassified; s__uncultured_rumen_archaeon
k__Bacteria; p__Abditibacteriota; c__Abditibacteria; o__Abditibacteriales; f__Abitibacteriaceae; g__Abditibacterium; s__Abditibacterium_utsteinense
k__Bacteria; p__Acidobacteria; c__Acidobacteriia; o__Acidobacteriales; f__Acidobacteriaceae; g__Acidipila; s__Acidipila_dinghuensis
k__Bacteria; p__Acidobacteria; c__Acidobacteriia; o__Acidobacteriales; f__Acidobacteriaceae; g__Acidipila; s__Acidipila_sp._4G_K13
k__Bacteria; p__Acidobacteria; c__Acidobacteriia; o__Acidobacteriales; f__Acidobacteriaceae; g__Acidipila; s__Acidipila_sp._EB88
k__Bacteria; p__Acidobacteria; c__Acidobacteriia; o__Acidobacteriales; f__Acidobacteriaceae; g__Acidisarcina; s__Acidisarcina_polymorpha
k__Bacteria; p__Acidobacteria; c__Acidobacteriia; o__Acidobacteriales; f__Acidobacteriaceae; g__Acidobacterium; s__Acidobacterium_ailaaui
k__Bacteria; p__Acidobacteria; c__Acidobacteriia; o__Acidobacteriales; f__Acidobacteriaceae; g__Acidobacterium; s__Acidobacterium_capsulatum
k__Bacteria; p__Acidobacteria; c__Acidobacteriia; o__Acidobacteriales; f__Acidobacteriaceae; g__Acidobacterium; s__Acidobacterium_sp.
k__Bacteria; p__Acidobacteria; c__Acidobacteriia; o__Acidobacteriales; f__Acidobacteriaceae; g__Bryocella; s__Bryocella_elongata
k__Bacteria; p__Acidobacteria; c__Acidobacteriia; o__Acidobacteriales; f__Acidobacteriaceae; g__Candidatus_Koribacter; s__Candidatus_Koribacter_versatilis
k__Bacteria; p__Acidobacteria; c__Acidobacteriia; o__Acidobacteriales; f__Acidobacteriaceae; g__Candidatus_Sulfotelmatobacter; s__Candidatus_Sulfotelmatobacter_kueseliae
k__Bacteria; p__Acidobacteria; c__Acidobacteriia; o__Acidobacteriales; f__Acidobacteriaceae; g__Candidatus_Sulfotelmatobacter; s__Candidatus_Sulfotelmatobacter_sp._SbA7
k__Bacteria; p__Acidobacteria; c__Acidobacteriia; o__Acidobacteriales; f__Acidobacteriaceae; g__Candidatus_Sulfotelmatomonas; s__Candidatus_Sulfotelmatomonas_gaucii
k__Bacteria; p__Acidobacteria; c__Acidobacteriia; o__Acidobacteriales; f__Acidobacteriaceae; g__Edaphobacter; s__Edaphobacter_aggregans
k__Bacteria; p__Acidobacteria; c__Acidobacteriia; o__Acidobacteriales; f__Acidobacteriaceae; g__Edaphobacter; s__Edaphobacter_dinghuensis
k__Bacteria; p__Acidobacteria; c__Acidobacteriia; o__Acidobacteriales; f__Acidobacteriaceae; g__Edaphobacter; s__Edaphobacter_modestus
k__Bacteria; p__Acidobacteria; c__Acidobacteriia; o__Acidobacteriales; f__Acidobacteriaceae; g__Edaphobacter; s__Unclassified
k__Bacteria; p__Acidobacteria; c__Acidobacteriia; o__Acidobacteriales; f__Acidobacteriaceae; g__Granulicella; s__Granulicella_mallensis
k__Bacteria; p__Acidobacteria; c__Acidobacteriia; o__Acidobacteriales; f__Acidobacteriaceae; g__Granulicella; s__Granulicella_pectinivorans
k__Bacteria; p__Acidobacteria; c__Acidobacteriia; o__Acidobacteriales; f__Acidobacteriaceae; g__Granulicella; s__Granulicella_rosea
k__Bacteria; p__Acidobacteria; c__Acidobacteriia; o__Acidobacteriales; f__Acidobacteriaceae; g__Granulicella; s__Granulicella_sibirica
k__Bacteria; p__Acidobacteria; c__Acidobacteriia; o__Acidobacteriales; f__Acidobacteriaceae; g__Granulicella; s__Granulicella_sp._GAS466
k__Bacteria; p__Acidobacteria; c__Acidobacteriia; o__Acidobacteriales; f__Acidobacteriaceae; g__Granulicella; s__Granulicella_sp._SCN_62_9
k__Bacteria; p__Acidobacteria; c__Acidobacteriia; o__Acidobacteriales; f__Acidobacteriaceae; g__Granulicella; s__Granulicella_tundricola
k__Bacteria; p__Acidobacteria; c__Acidobacteriia; o__Acidobacteriales; f__Acidobacteriaceae; g__Granulicella; s__Unclassified
k__Bacteria; p__Acidobacteria; c__Acidobacteriia; o__Acidobacteriales; f__Acidobacteriaceae; g__Occallatibacter; s__Occallatibacter_savannae
k__Bacteria; p__Acidobacteria; c__Acidobacteriia; o__Acidobacteriales; f__Acidobacteriaceae; g__Silvibacterium; s__Silvibacterium_bohemicum
k__Bacteria; p__Acidobacteria; c__Acidobacteriia; o__Acidobacteriales; f__Acidobacteriaceae; g__Terracidiphilus; s__Terracidiphilus_gabretensis
k__Bacteria; p__Acidobacteria; c__Acidobacteriia; o__Acidobacteriales; f__Acidobacteriaceae; g__Terriglobus; s__Terriglobus_roseus
k__Bacteria; p__Acidobacteria; c__Acidobacteriia; o__Acidobacteriales; f__Acidobacteriaceae; g__Terriglobus; s__Terriglobus_saanensis
k__Bacteria; p__Acidobacteria; c__Acidobacteriia; o__Acidobacteriales; f__Acidobacteriaceae; g__Terriglobus; s__Terriglobus_sp._TAA_43
k__Bacteria; p__Acidobacteria; c__Acidobacteriia; o__Acidobacteriales; f__Acidobacteriaceae; g__Terriglobus; s__Unclassified
k__Bacteria; p__Acidobacteria; c__Acidobacteriia; o__Acidobacteriales; f__Acidobacteriaceae; g__Unclassified; s__Acidobacteriaceae_bacterium_KBS_146
k__Bacteria; p__Acidobacteria; c__Acidobacteriia; o__Acidobacteriales; f__Acidobacteriaceae; g__Unclassified; s__Acidobacteriaceae_bacterium_KBS_83
k__Bacteria; p__Acidobacteria; c__Acidobacteriia; o__Acidobacteriales; f__Acidobacteriaceae; g__Unclassified; s__Acidobacteriaceae_bacterium_KBS_89
k__Bacteria; p__Acidobacteria; c__Acidobacteriia; o__Acidobacteriales; f__Acidobacteriaceae; g__Unclassified; s__Acidobacteriaceae_bacterium_TAA_166
k__Bacteria; p__Acidobacteria; c__Acidobacteriia; o__Acidobacteriales; f__Acidobacteriaceae; g__Unclassified; s__Acidobacteriaceae_bacterium_URHE0068
k__Bacteria; p__Acidobacteria; c__Acidobacteriia; o__Acidobacteriales; f__Acidobacteriaceae; g__Unclassified; s__Unclassified
k__Bacteria; p__Acidobacteria; c__Acidobacteriia; o__Acidobacteriales; f__Unclassified; g__Unclassified; s__Acidobacteriales_bacterium
k__Bacteria; p__Acidobacteria; c__Acidobacteriia; o__Acidobacteriales; f__Unclassified; g__Unclassified; s__Acidobacteriales_bacterium_13_1_40CM_3_55_5
k__Bacteria; p__Acidobacteria; c__Acidobacteriia; o__Acidobacteriales; f__Unclassified; g__Unclassified; s__Acidobacteriales_bacterium_13_2_20CM_55_8
k__Bacteria; p__Acidobacteria; c__Acidobacteriia; o__Acidobacteriales; f__Unclassified; g__Unclassified; s__Acidobacteriales_bacterium_59_55
k__Bacteria; p__Acidobacteria; c__Acidobacteriia; o__Acidobacteriales; f__Unclassified; g__Unclassified; s__Unclassified
k__Bacteria; p__Acidobacteria; c__Acidobacteriia; o__Bryobacterales; f__Bryobacteraceae; g__Bryobacter; s__Bryobacter_aggregatus
k__Bacteria; p__Acidobacteria; c__Acidobacteriia; o__Bryobacterales; f__Solibacteraceae; g__Candidatus_Solibacter; s__Candidatus_Solibacter_usitatus
k__Bacteria; p__Acidobacteria; c__Acidobacteriia; o__Bryobacterales; f__Solibacteraceae; g__Candidatus_Sulfopaludibacter; s__Candidatus_Sulfopaludibacter_sp._SbA3
k__Bacteria; p__Acidobacteria; c__Acidobacteriia; o__Bryobacterales; f__Solibacteraceae; g__Candidatus_Sulfopaludibacter; s__Candidatus_Sulfopaludibacter_sp._SbA4
k__Bacteria; p__Acidobacteria; c__Acidobacteriia; o__Bryobacterales; f__Solibacteraceae; g__Candidatus_Sulfopaludibacter; s__Candidatus_Sulfopaludibacter_sp._SbA6
k__Bacteria; p__Acidobacteria; c__Acidobacteriia; o__Bryobacterales; f__Solibacteraceae; g__Candidatus_Sulfopaludibacter; s__Unclassified
k__Bacteria; p__Acidobacteria; c__Acidobacteriia; o__Bryobacterales; f__Solibacteraceae; g__Unclassified; s__Unclassified
k__Bacteria; p__Acidobacteria; c__Acidobacteriia; o__Bryobacterales; f__Unclassified; g__Unclassified; s__Bryobacterales_bacterium_KBS_96
k__Bacteria; p__Acidobacteria; c__Acidobacteriia; o__Bryobacterales; f__Unclassified; g__Unclassified; s__Unclassified
k__Bacteria; p__Acidobacteria; c__Acidobacteriia; o__Unclassified; f__Unclassified; g__Unclassified; s__Acidobacteriia_bacterium
k__Bacteria; p__Acidobacteria; c__Acidobacteriia; o__Unclassified; f__Unclassified; g__Unclassified; s__Acidobacteriia_bacterium_12_62_4
k__Bacteria; p__Acidobacteria; c__Acidobacteriia; o__Unclassified; f__Unclassified; g__Unclassified; s__Acidobacteriia_bacterium_AA117
k__Bacteria; p__Acidobacteria; c__Acidobacteriia; o__Unclassified; f__Unclassified; g__Unclassified; s__Acidobacteriia_bacterium_SbA2
k__Bacteria; p__Acidobacteria; c__Acidobacteriia; o__Unclassified; f__Unclassified; g__Unclassified; s__Unclassified
k__Bacteria; p__Acidobacteria; c__Blastocatellia; o__Blastocatellales; f__Pyrinomonadaceae; g__Pyrinomonas; s__Pyrinomonas_methylaliphatogenes
k__Bacteria; p__Acidobacteria; c__Blastocatellia; o__Unclassified; f__Unclassified; g__Chloracidobacterium; s__Chloracidobacterium_sp._CP2_5A
k__Bacteria; p__Acidobacteria; c__Blastocatellia; o__Unclassified; f__Unclassified; g__Chloracidobacterium; s__Chloracidobacterium_thermophilum
k__Bacteria; p__Acidobacteria; c__Blastocatellia; o__Unclassified; f__Unclassified; g__Chloracidobacterium; s__Unclassified
k__Bacteria; p__Acidobacteria; c__Blastocatellia; o__Unclassified; f__Unclassified; g__Unclassified; s__Blastocatellia_bacterium
k__Bacteria; p__Acidobacteria; c__Blastocatellia; o__Unclassified; f__Unclassified; g__Unclassified; s__Blastocatellia_bacterium_AA13
k__Bacteria; p__Acidobacteria; c__Blastocatellia; o__Unclassified; f__Unclassified; g__Unclassified; s__Unclassified
k__Bacteria; p__Acidobacteria; c__Holophagae; o__Holophagales; f__Holophagaceae; g__Geothrix; s__Geothrix_fermentans
k__Bacteria; p__Acidobacteria; c__Holophagae; o__Holophagales; f__Holophagaceae; g__Holophaga; s__Holophaga_foetida
k__Bacteria; p__Acidobacteria; c__Holophagae; o__Unclassified; f__Unclassified; g__Unclassified; s__Holophagae_bacterium
k__Bacteria; p__Acidobacteria; c__Thermoanaerobaculia; o__Thermoanaerobaculales; f__Thermoanaerobaculaceae; g__Thermoanaerobaculum; s__Thermoanaerobaculum_aquaticum
k__Bacteria; p__Acidobacteria; c__Unclassified; o__Unclassified; f__Unclassified; g__Unclassified; s__Acidobacteria_bacterium
k__Bacteria; p__Acidobacteria; c__Unclassified; o__Unclassified; f__Unclassified; g__Unclassified; s__Acidobacteria_bacterium_13_1_20CM_2_60_10
k__Bacteria; p__Acidobacteria; c__Unclassified; o__Unclassified; f__Unclassified; g__Unclassified; s__Acidobacteria_bacterium_13_1_20CM_2_68_14
k__Bacteria; p__Acidobacteria; c__Unclassified; o__Unclassified; f__Unclassified; g__Unclassified; s__Acidobacteria_bacterium_13_1_20CM_2_68_7
k__Bacteria; p__Acidobacteria; c__Unclassified; o__Unclassified; f__Unclassified; g__Unclassified; s__Acidobacteria_bacterium_13_1_20CM_3_53_8
k__Bacteria; p__Acidobacteria; c__Unclassified; o__Unclassified; f__Unclassified; g__Unclassified; s__Acidobacteria_bacterium_13_1_20CM_3_58_11
k__Bacteria; p__Acidobacteria; c__Unclassified; o__Unclassified; f__Unclassified; g__Unclassified; s__Acidobacteria_bacterium_13_1_20CM_4_56_7
k__Bacteria; p__Acidobacteria; c__Unclassified; o__Unclassified; f__Unclassified; g__Unclassified; s__Acidobacteria_bacterium_13_1_20CM_4_57_11
k__Bacteria; p__Acidobacteria; c__Unclassified; o__Unclassified; f__Unclassified; g__Unclassified; s__Acidobacteria_bacterium_13_1_20CM_58_21
k__Bacteria; p__Acidobacteria; c__Unclassified; o__Unclassified; f__Unclassified; g__Unclassified; s__Acidobacteria_bacterium_13_1_40CM_2_56_11
k__Bacteria; p__Acidobacteria; c__Unclassified; o__Unclassified; f__Unclassified; g__Unclassified; s__Acidobacteria_bacterium_13_1_40CM_2_56_5
k__Bacteria; p__Acidobacteria; c__Unclassified; o__Unclassified; f__Unclassified; g__Unclassified; s__Acidobacteria_bacterium_13_1_40CM_2_60_7
k__Bacteria; p__Acidobacteria; c__Unclassified; o__Unclassified; f__Unclassified; g__Unclassified; s__Acidobacteria_bacterium_13_1_40CM_2_68_10
k__Bacteria; p__Acidobacteria; c__Unclassified; o__Unclassified; f__Unclassified; g__Unclassified; s__Acidobacteria_bacterium_13_1_40CM_2_68_5
k__Bacteria; p__Acidobacteria; c__Unclassified; o__Unclassified; f__Unclassified; g__Unclassified; s__Acidobacteria_bacterium_13_1_40CM_3_55_6
k__Bacteria; p__Acidobacteria; c__Unclassified; o__Unclassified; f__Unclassified; g__Unclassified; s__Acidobacteria_bacterium_13_1_40CM_3_56_11
k__Bacteria; p__Acidobacteria; c__Unclassified; o__Unclassified; f__Unclassified; g__Unclassified; s__Acidobacteria_bacterium_13_1_40CM_4_57_6
k__Bacteria; p__Acidobacteria; c__Unclassified; o__Unclassified; f__Unclassified; g__Unclassified; s__Acidobacteria_bacterium_13_1_40CM_4_58_4
k__Bacteria; p__Acidobacteria; c__Unclassified; o__Unclassified; f__Unclassified; g__Unclassified; s__Acidobacteria_bacterium_13_1_40CM_4_61_5
k__Bacteria; p__Acidobacteria; c__Unclassified; o__Unclassified; f__Unclassified; g__Unclassified; s__Acidobacteria_bacterium_13_1_40CM_4_69_4
k__Bacteria; p__Acidobacteria; c__Unclassified; o__Unclassified; f__Unclassified; g__Unclassified; s__Acidobacteria_bacterium_13_1_40CM_56_16
k__Bacteria; p__Acidobacteria; c__Unclassified; o__Unclassified; f__Unclassified; g__Unclassified; s__Acidobacteria_bacterium_13_1_40CM_65_14
k__Bacteria; p__Acidobacteria; c__Unclassified; o__Unclassified; f__Unclassified; g__Unclassified; s__Acidobacteria_bacterium_13_2_20CM_2_57_6
k__Bacteria; p__Acidobacteria; c__Unclassified; o__Unclassified; f__Unclassified; g__Unclassified; s__Acidobacteria_bacterium_13_2_20CM_2_66_4
k__Bacteria; p__Acidobacteria; c__Unclassified; o__Unclassified; f__Unclassified; g__Unclassified; s__Acidobacteria_bacterium_13_2_20CM_56_17
k__Bacteria; p__Acidobacteria; c__Unclassified; o__Unclassified; f__Unclassified; g__Unclassified; s__Acidobacteria_bacterium_13_2_20CM_57_17
k__Bacteria; p__Acidobacteria; c__Unclassified; o__Unclassified; f__Unclassified; g__Unclassified; s__Acidobacteria_bacterium_13_2_20CM_57_7
k__Bacteria; p__Acidobacteria; c__Unclassified; o__Unclassified; f__Unclassified; g__Unclassified; s__Acidobacteria_bacterium_13_2_20CM_58_27
k__Bacteria; p__Acidobacteria; c__Unclassified; o__Unclassified; f__Unclassified; g__Unclassified; s__Acidobacteria_bacterium_21_70_11
k__Bacteria; p__Acidobacteria; c__Unclassified; o__Unclassified; f__Unclassified; g__Unclassified; s__Acidobacteria_bacterium_37_65_4
k__Bacteria; p__Acidobacteria; c__Unclassified; o__Unclassified; f__Unclassified; g__Unclassified; s__Acidobacteria_bacterium_37_71_11
k__Bacteria; p__Acidobacteria; c__Unclassified; o__Unclassified; f__Unclassified; g__Unclassified; s__Acidobacteria_bacterium_CG_4_9_14_3_um_filter_49_7
k__Bacteria; p__Acidobacteria; c__Unclassified; o__Unclassified; f__Unclassified; g__Unclassified; s__Acidobacteria_bacterium_Mor1
k__Bacteria; p__Acidobacteria; c__Unclassified; o__Unclassified; f__Unclassified; g__Unclassified; s__Acidobacteria_bacterium_OLB17
k__Bacteria; p__Acidobacteria; c__Unclassified; o__Unclassified; f__Unclassified; g__Unclassified; s__Acidobacteria_bacterium_RBG_13_68_16
k__Bacteria; p__Acidobacteria; c__Unclassified; o__Unclassified; f__Unclassified; g__Unclassified; s__Acidobacteria_bacterium_RBG_16_64_8
k__Bacteria; p__Acidobacteria; c__Unclassified; o__Unclassified; f__Unclassified; g__Unclassified; s__Acidobacteria_bacterium_RBG_16_68_9
k__Bacteria; p__Acidobacteria; c__Unclassified; o__Unclassified; f__Unclassified; g__Unclassified; s__Acidobacteria_bacterium_RBG_16_70_10
k__Bacteria; p__Acidobacteria; c__Unclassified; o__Unclassified; f__Unclassified; g__Unclassified; s__Acidobacteria_bacterium_RIFCSPHIGHO2_01_FULL_67_28
k__Bacteria; p__Acidobacteria; c__Unclassified; o__Unclassified; f__Unclassified; g__Unclassified; s__Acidobacteria_bacterium_RIFCSPHIGHO2_02_FULL_67_57
k__Bacteria; p__Acidobacteria; c__Unclassified; o__Unclassified; f__Unclassified; g__Unclassified; s__Acidobacteria_bacterium_RIFCSPHIGHO2_12_FULL_67_30
k__Bacteria; p__Acidobacteria; c__Unclassified; o__Unclassified; f__Unclassified; g__Unclassified; s__Acidobacteria_bacterium_RIFCSPLOWO2_02_FULL_59_13
k__Bacteria; p__Acidobacteria; c__Unclassified; o__Unclassified; f__Unclassified; g__Unclassified; s__Acidobacteria_bacterium_RIFCSPLOWO2_02_FULL_60_20
k__Bacteria; p__Acidobacteria; c__Unclassified; o__Unclassified; f__Unclassified; g__Unclassified; s__Acidobacteria_bacterium_RIFCSPLOWO2_02_FULL_61_28
k__Bacteria; p__Acidobacteria; c__Unclassified; o__Unclassified; f__Unclassified; g__Unclassified; s__Acidobacteria_bacterium_RIFCSPLOWO2_02_FULL_64_15
k__Bacteria; p__Acidobacteria; c__Unclassified; o__Unclassified; f__Unclassified; g__Unclassified; s__Acidobacteria_bacterium_RIFCSPLOWO2_02_FULL_65_29
k__Bacteria; p__Acidobacteria; c__Unclassified; o__Unclassified; f__Unclassified; g__Unclassified; s__Acidobacteria_bacterium_RIFCSPLOWO2_02_FULL_67_21
k__Bacteria; p__Acidobacteria; c__Unclassified; o__Unclassified; f__Unclassified; g__Unclassified; s__Acidobacteria_bacterium_RIFCSPLOWO2_02_FULL_67_36
k__Bacteria; p__Acidobacteria; c__Unclassified; o__Unclassified; f__Unclassified; g__Unclassified; s__Acidobacteria_bacterium_RIFCSPLOWO2_02_FULL_68_18
k__Bacteria; p__Acidobacteria; c__Unclassified; o__Unclassified; f__Unclassified; g__Unclassified; s__Acidobacteria_bacterium_RIFCSPLOWO2_12_FULL_54_10
k__Bacteria; p__Acidobacteria; c__Unclassified; o__Unclassified; f__Unclassified; g__Unclassified; s__Acidobacteria_bacterium_RIFCSPLOWO2_12_FULL_59_11
k__Bacteria; p__Acidobacteria; c__Unclassified; o__Unclassified; f__Unclassified; g__Unclassified; s__Acidobacteria_bacterium_RIFCSPLOWO2_12_FULL_60_22
k__Bacteria; p__Acidobacteria; c__Unclassified; o__Unclassified; f__Unclassified; g__Unclassified; s__Acidobacteria_bacterium_RIFCSPLOWO2_12_FULL_66_10
k__Bacteria; p__Acidobacteria; c__Unclassified; o__Unclassified; f__Unclassified; g__Unclassified; s__Acidobacteria_bacterium_RIFCSPLOWO2_12_FULL_66_21
k__Bacteria; p__Acidobacteria; c__Unclassified; o__Unclassified; f__Unclassified; g__Unclassified; s__Acidobacteria_bacterium_RIFCSPLOWO2_12_FULL_67_14
k__Bacteria; p__Acidobacteria; c__Unclassified; o__Unclassified; f__Unclassified; g__Unclassified; s__Acidobacteria_bacterium_RIFCSPLOWO2_12_FULL_67_14b
k__Bacteria; p__Acidobacteria; c__Unclassified; o__Unclassified; f__Unclassified; g__Unclassified; s__Acidobacteria_bacterium_RIFCSPLOWO2_12_FULL_68_19
k__Bacteria; p__Acidobacteria; c__Unclassified; o__Unclassified; f__Unclassified; g__Unclassified; s__Acidobacteria_bacterium_SCGC_AG_212_P17
k__Bacteria; p__Acidobacteria; c__Unclassified; o__Unclassified; f__Unclassified; g__Unclassified; s__Acidobacteria_bacterium_SCN_69_37
k__Bacteria; p__Acidobacteria; c__Unclassified; o__Unclassified; f__Unclassified; g__Unclassified; s__Unclassified
k__Bacteria; p__Acidobacteria; c__Unclassified; o__Unclassified; f__Unclassified; g__Unclassified; s__uncultured_Acidobacteria_bacterium
k__Bacteria; p__Acidobacteria; c__Unclassified; o__Unclassified; f__Unclassified; g__Unclassified; s__uncultured_Acidobacteria_bacterium_A11
k__Bacteria; p__Acidobacteria; c__Unclassified; o__Unclassified; f__Unclassified; g__Unclassified; s__uncultured_Acidobacteria_bacterium_A2
k__Bacteria; p__Acidobacteria; c__Unclassified; o__Unclassified; f__Unclassified; g__Unclassified; s__uncultured_Acidobacteria_bacterium_A3
k__Bacteria; p__Acidobacteria; c__Unclassified; o__Unclassified; f__Unclassified; g__Unclassified; s__uncultured_Acidobacteria_bacterium_HF0770_27F21
k__Bacteria; p__Acidobacteria; c__Vicinamibacteria; o__Unclassified; f__Vicinamibacteraceae; g__Luteitalea; s__Luteitalea_pratensis
k__Bacteria; p__Actinobacteria; c__Acidimicrobiia; o__Acidimicrobiales; f__Acidimicrobiaceae; g__Acidimicrobium; s__Acidimicrobium_ferrooxidans
k__Bacteria; p__Actinobacteria; c__Acidimicrobiia; o__Acidimicrobiales; f__Acidimicrobiaceae; g__Acidimicrobium; s__Acidimicrobium_sp.
k__Bacteria; p__Actinobacteria; c__Acidimicrobiia; o__Acidimicrobiales; f__Acidimicrobiaceae; g__Acidimicrobium; s__Acidimicrobium_sp._BACL17_MAG_120823_bin42
k__Bacteria; p__Actinobacteria; c__Acidimicrobiia; o__Acidimicrobiales; f__Acidimicrobiaceae; g__Acidimicrobium; s__Acidimicrobium_sp._BACL17_MAG_120924_bin0
k__Bacteria; p__Actinobacteria; c__Acidimicrobiia; o__Acidimicrobiales; f__Acidimicrobiaceae; g__Acidimicrobium; s__Acidimicrobium_sp._BACL19_MAG_120924_bin39
k__Bacteria; p__Actinobacteria; c__Acidimicrobiia; o__Acidimicrobiales; f__Acidimicrobiaceae; g__Acidimicrobium; s__Acidimicrobium_sp._BACL27_MAG_120823_bin4
k__Bacteria; p__Actinobacteria; c__Acidimicrobiia; o__Acidimicrobiales; f__Acidimicrobiaceae; g__Acidithrix; s__Acidithrix_ferrooxidans
k__Bacteria; p__Actinobacteria; c__Acidimicrobiia; o__Acidimicrobiales; f__Acidimicrobiaceae; g__Ferrimicrobium; s__Ferrimicrobium_acidiphilum
k__Bacteria; p__Actinobacteria; c__Acidimicrobiia; o__Acidimicrobiales; f__Acidimicrobiaceae; g__Ferrithrix; s__Ferrithrix_thermotolerans
k__Bacteria; p__Actinobacteria; c__Acidimicrobiia; o__Acidimicrobiales; f__Acidimicrobiaceae; g__Unclassified; s__Acidimicrobiaceae_bacterium
k__Bacteria; p__Actinobacteria; c__Acidimicrobiia; o__Acidimicrobiales; f__Acidimicrobiaceae; g__Unclassified; s__Acidimicrobiaceae_bacterium_TMED130
k__Bacteria; p__Actinobacteria; c__Acidimicrobiia; o__Acidimicrobiales; f__Acidimicrobiaceae; g__Unclassified; s__Acidimicrobiaceae_bacterium_TMED189
k__Bacteria; p__Actinobacteria; c__Acidimicrobiia; o__Acidimicrobiales; f__Acidimicrobiaceae; g__Unclassified; s__Acidimicrobiaceae_bacterium_TMED224
k__Bacteria; p__Actinobacteria; c__Acidimicrobiia; o__Acidimicrobiales; f__Acidimicrobiaceae; g__Unclassified; s__Acidimicrobiaceae_bacterium_TMED244
k__Bacteria; p__Actinobacteria; c__Acidimicrobiia; o__Acidimicrobiales; f__Acidimicrobiaceae; g__Unclassified; s__Acidimicrobiaceae_bacterium_TMED77
k__Bacteria; p__Actinobacteria; c__Acidimicrobiia; o__Acidimicrobiales; f__Acidimicrobiaceae; g__Unclassified; s__Unclassified
k__Bacteria; p__Actinobacteria; c__Acidimicrobiia; o__Acidimicrobiales; f__Ilumatobacteraceae; g__Ilumatobacter; s__Ilumatobacter_coccineus
k__Bacteria; p__Actinobacteria; c__Acidimicrobiia; o__Acidimicrobiales; f__Ilumatobacteraceae; g__Ilumatobacter; s__Ilumatobacter_nonamiensis
k__Bacteria; p__Actinobacteria; c__Acidimicrobiia; o__Acidimicrobiales; f__Ilumatobacteraceae; g__Unclassified; s__Unclassified
k__Bacteria; p__Actinobacteria; c__Acidimicrobiia; o__Acidimicrobiales; f__Microthrixaceae; g__Candidatus_Microthrix; s__Candidatus_Microthrix_parvicella
k__Bacteria; p__Actinobacteria; c__Acidimicrobiia; o__Acidimicrobiales; f__Unclassified; g__Unclassified; s__Acidimicrobiales_bacterium
k__Bacteria; p__Actinobacteria; c__Acidimicrobiia; o__Acidimicrobiales; f__Unclassified; g__Unclassified; s__Acidimicrobiales_bacterium_MED_G01
k__Bacteria; p__Actinobacteria; c__Acidimicrobiia; o__Unclassified; f__Unclassified; g__Unclassified; s__Acidimicrobiia_bacterium
k__Bacteria; p__Actinobacteria; c__Acidimicrobiia; o__Unclassified; f__Unclassified; g__Unclassified; s__Acidimicrobiia_bacterium_BACL6_MAG_120322_bin79
k__Bacteria; p__Actinobacteria; c__Acidimicrobiia; o__Unclassified; f__Unclassified; g__Unclassified; s__Acidimicrobiia_bacterium_BACL6_MAG_120924_bin43
k__Bacteria; p__Actinobacteria; c__Actinomycetia; o__Acidothermales; f__Acidothermaceae; g__Acidothermus; s__Acidothermus_cellulolyticus
k__Bacteria; p__Actinobacteria; c__Actinomycetia; o__Actinomycetales; f__Actinomycetaceae; g__Actinobaculum; s__Actinobaculum_massiliense
k__Bacteria; p__Actinobacteria; c__Actinomycetia; o__Actinomycetales; f__Actinomycetaceae; g__Actinobaculum; s__Actinobaculum_sp._313
k__Bacteria; p__Actinobacteria; c__Actinomycetia; o__Actinomycetales; f__Actinomycetaceae; g__Actinobaculum; s__Actinobaculum_sp._352
k__Bacteria; p__Actinobacteria; c__Actinomycetia; o__Actinomycetales; f__Actinomycetaceae; g__Actinobaculum; s__Actinobaculum_sp._oral_taxon_183
k__Bacteria; p__Actinobacteria; c__Actinomycetia; o__Actinomycetales; f__Actinomycetaceae; g__Actinobaculum; s__Actinobaculum_suis
k__Bacteria; p__Actinobacteria; c__Actinomycetia; o__Actinomycetales; f__Actinomycetaceae; g__Actinobaculum; s__Unclassified
k__Bacteria; p__Actinobacteria; c__Actinomycetia; o__Actinomycetales; f__Actinomycetaceae; g__Actinomyces; s__Actinomyces_bouchesdurhonensis
k__Bacteria; p__Actinobacteria; c__Actinomycetia; o__Actinomycetales; f__Actinomycetaceae; g__Actinomyces; s__Actinomyces_bovis
k__Bacteria; p__Actinobacteria; c__Actinomycetia; o__Actinomycetales; f__Actinomycetaceae; g__Actinomyces; s__Actinomyces_bowdenii
k__Bacteria; p__Actinobacteria; c__Actinomycetia; o__Actinomycetales; f__Actinomycetaceae; g__Actinomyces; s__Actinomyces_culturomici
k__Bacteria; p__Actinobacteria; c__Actinomycetia; o__Actinomycetales; f__Actinomycetaceae; g__Actinomyces; s__Actinomyces_dentalis
k__Bacteria; p__Actinobacteria; c__Actinomycetia; o__Actinomycetales; f__Actinomycetaceae; g__Actinomyces; s__Actinomyces_denticolens
k__Bacteria; p__Actinobacteria; c__Actinomycetia; o__Actinomycetales; f__Actinomycetaceae; g__Actinomyces; s__Actinomyces_gaoshouyii
k__Bacteria; p__Actinobacteria; c__Actinomycetia; o__Actinomycetales; f__Actinomycetaceae; g__Actinomyces; s__Actinomyces_gerencseriae
k__Bacteria; p__Actinobacteria; c__Actinomycetia; o__Actinomycetales; f__Actinomycetaceae; g__Actinomyces; s__Actinomyces_glycerinitolerans
k__Bacteria; p__Actinobacteria; c__Actinomycetia; o__Actinomycetales; f__Actinomycetaceae; g__Actinomyces; s__Actinomyces_graevenitzii
k__Bacteria; p__Actinobacteria; c__Actinomycetia; o__Actinomycetales; f__Actinomycetaceae; g__Actinomyces; s__Actinomyces_howellii
k__Bacteria; p__Actinobacteria; c__Actinomycetia; o__Actinomycetales; f__Actinomycetaceae; g__Actinomyces; s__Actinomyces_ihuae
k__Bacteria; p__Actinobacteria; c__Actinomycetia; o__Actinomycetales; f__Actinomycetaceae; g__Actinomyces; s__Actinomyces_israelii
k__Bacteria; p__Actinobacteria; c__Actinomycetia; o__Actinomycetales; f__Actinomycetaceae; g__Actinomyces; s__Actinomyces_johnsonii
k__Bacteria; p__Actinobacteria; c__Actinomycetia; o__Actinomycetales; f__Actinomycetaceae; g__Actinomyces; s__Actinomyces_lilanjuaniae
k__Bacteria; p__Actinobacteria; c__Actinomycetia; o__Actinomycetales; f__Actinomycetaceae; g__Actinomyces; s__Actinomyces_massiliensis
k__Bacteria; p__Actinobacteria; c__Actinomycetia; o__Actinomycetales; f__Actinomycetaceae; g__Actinomyces; s__Actinomyces_mediterranea
k__Bacteria; p__Actinobacteria; c__Actinomycetia; o__Actinomycetales; f__Actinomycetaceae; g__Actinomyces; s__Actinomyces_minihominis
k__Bacteria; p__Actinobacteria; c__Actinomycetia; o__Actinomycetales; f__Actinomycetaceae; g__Actinomyces; s__Actinomyces_naeslundii
k__Bacteria; p__Actinobacteria; c__Actinomycetia; o__Actinomycetales; f__Actinomycetaceae; g__Actinomyces; s__Actinomyces_oricola
k__Bacteria; p__Actinobacteria; c__Actinomycetia; o__Actinomycetales; f__Actinomycetaceae; g__Actinomyces; s__Actinomyces_oris
k__Bacteria; p__Actinobacteria; c__Actinomycetia; o__Actinomycetales; f__Actinomycetaceae; g__Actinomyces; s__Actinomyces_polynesiensis
k__Bacteria; p__Actinobacteria; c__Actinomycetia; o__Actinomycetales; f__Actinomycetaceae; g__Actinomyces; s__Actinomyces_provencensis
k__Bacteria; p__Actinobacteria; c__Actinomycetia; o__Actinomycetales; f__Actinomycetaceae; g__Actinomyces; s__Actinomyces_qiguomingii
k__Bacteria; p__Actinobacteria; c__Actinomycetia; o__Actinomycetales; f__Actinomycetaceae; g__Actinomyces; s__Actinomyces_radicidentis
k__Bacteria; p__Actinobacteria; c__Actinomycetia; o__Actinomycetales; f__Actinomycetaceae; g__Actinomyces; s__Actinomyces_ruminicola
k__Bacteria; p__Actinobacteria; c__Actinomycetia; o__Actinomycetales; f__Actinomycetaceae; g__Actinomyces; s__Actinomyces_slackii
k__Bacteria; p__Actinobacteria; c__Actinomycetia; o__Actinomycetales; f__Actinomycetaceae; g__Actinomyces; s__Actinomyces_sp.
k__Bacteria; p__Actinobacteria; c__Actinomycetia; o__Actinomycetales; f__Actinomycetaceae; g__Actinomyces; s__Actinomyces_sp._2119
k__Bacteria; p__Actinobacteria; c__Actinomycetia; o__Actinomycetales; f__Actinomycetaceae; g__Actinomyces; s__Actinomyces_sp._CtC_72
k__Bacteria; p__Actinobacteria; c__Actinomycetia; o__Actinomycetales; f__Actinomycetaceae; g__Actinomyces; s__Actinomyces_sp._HMSC035G02
k__Bacteria; p__Actinobacteria; c__Actinomycetia; o__Actinomycetales; f__Actinomycetaceae; g__Actinomyces; s__Actinomyces_sp._HMSC062G12
k__Bacteria; p__Actinobacteria; c__Actinomycetia; o__Actinomycetales; f__Actinomycetaceae; g__Actinomyces; s__Actinomyces_sp._HMSC065F11
k__Bacteria; p__Actinobacteria; c__Actinomycetia; o__Actinomycetales; f__Actinomycetaceae; g__Actinomyces; s__Actinomyces_sp._HMSC065F12
k__Bacteria; p__Actinobacteria; c__Actinomycetia; o__Actinomycetales; f__Actinomycetaceae; g__Actinomyces; s__Actinomyces_sp._HMSC072A03
k__Bacteria; p__Actinobacteria; c__Actinomycetia; o__Actinomycetales; f__Actinomycetaceae; g__Actinomyces; s__Actinomyces_sp._HMSC075B09
k__Bacteria; p__Actinobacteria; c__Actinomycetia; o__Actinomycetales; f__Actinomycetaceae; g__Actinomyces; s__Actinomyces_sp._HMSC08A01
k__Bacteria; p__Actinobacteria; c__Actinomycetia; o__Actinomycetales; f__Actinomycetaceae; g__Actinomyces; s__Actinomyces_sp._HPA0247
k__Bacteria; p__Actinobacteria; c__Actinomycetia; o__Actinomycetales; f__Actinomycetaceae; g__Actinomyces; s__Actinomyces_sp._ICM47
k__Bacteria; p__Actinobacteria; c__Actinomycetia; o__Actinomycetales; f__Actinomycetaceae; g__Actinomyces; s__Actinomyces_sp._ICM58
k__Bacteria; p__Actinobacteria; c__Actinomycetia; o__Actinomycetales; f__Actinomycetaceae; g__Actinomyces; s__Actinomyces_sp._Marseille_P3109
k__Bacteria; p__Actinobacteria; c__Actinomycetia; o__Actinomycetales; f__Actinomycetaceae; g__Actinomyces; s__Actinomyces_sp._S4_C9
k__Bacteria; p__Actinobacteria; c__Actinomycetia; o__Actinomycetales; f__Actinomycetaceae; g__Actinomyces; s__Actinomyces_sp._S6_Spd3
k__Bacteria; p__Actinobacteria; c__Actinomycetia; o__Actinomycetales; f__Actinomycetaceae; g__Actinomyces; s__Actinomyces_sp._UMB0138
k__Bacteria; p__Actinobacteria; c__Actinomycetia; o__Actinomycetales; f__Actinomycetaceae; g__Actinomyces; s__Actinomyces_sp._Z5
k__Bacteria; p__Actinobacteria; c__Actinomycetia; o__Actinomycetales; f__Actinomycetaceae; g__Actinomyces; s__Actinomyces_sp._oral_taxon_171
k__Bacteria; p__Actinobacteria; c__Actinomycetia; o__Actinomycetales; f__Actinomycetaceae; g__Actinomyces; s__Actinomyces_sp._oral_taxon_172
k__Bacteria; p__Actinobacteria; c__Actinomycetia; o__Actinomycetales; f__Actinomycetaceae; g__Actinomyces; s__Actinomyces_sp._oral_taxon_181
k__Bacteria; p__Actinobacteria; c__Actinomycetia; o__Actinomycetales; f__Actinomycetaceae; g__Actinomyces; s__Actinomyces_sp._oral_taxon_414
k__Bacteria; p__Actinobacteria; c__Actinomycetia; o__Actinomycetales; f__Actinomycetaceae; g__Actinomyces; s__Actinomyces_sp._oral_taxon_448
k__Bacteria; p__Actinobacteria; c__Actinomycetia; o__Actinomycetales; f__Actinomycetaceae; g__Actinomyces; s__Actinomyces_sp._oral_taxon_848
k__Bacteria; p__Actinobacteria; c__Actinomycetia; o__Actinomycetales; f__Actinomycetaceae; g__Actinomyces; s__Actinomyces_sp._oral_taxon_849
k__Bacteria; p__Actinobacteria; c__Actinomycetia; o__Actinomycetales; f__Actinomycetaceae; g__Actinomyces; s__Actinomyces_sp._oral_taxon_877
k__Bacteria; p__Actinobacteria; c__Actinomycetia; o__Actinomycetales; f__Actinomycetaceae; g__Actinomyces; s__Actinomyces_sp._oral_taxon_897
k__Bacteria; p__Actinobacteria; c__Actinomycetia; o__Actinomycetales; f__Actinomycetaceae; g__Actinomyces; s__Actinomyces_succiniciruminis
k__Bacteria; p__Actinobacteria; c__Actinomycetia; o__Actinomycetales; f__Actinomycetaceae; g__Actinomyces; s__Actinomyces_timonensis
k__Bacteria; p__Actinobacteria; c__Actinomycetia; o__Actinomycetales; f__Actinomycetaceae; g__Actinomyces; s__Actinomyces_urinae
k__Bacteria; p__Actinobacteria; c__Actinomycetia; o__Actinomycetales; f__Actinomycetaceae; g__Actinomyces; s__Actinomyces_urogenitalis
k__Bacteria; p__Actinobacteria; c__Actinomycetia; o__Actinomycetales; f__Actinomycetaceae; g__Actinomyces; s__Actinomyces_viscosus
k__Bacteria; p__Actinobacteria; c__Actinomycetia; o__Actinomycetales; f__Actinomycetaceae; g__Actinomyces; s__Actinomyces_vulturis
k__Bacteria; p__Actinobacteria; c__Actinomycetia; o__Actinomycetales; f__Actinomycetaceae; g__Actinomyces; s__Actinomyces_wuliandei
k__Bacteria; p__Actinobacteria; c__Actinomycetia; o__Actinomycetales; f__Actinomycetaceae; g__Actinomyces; s__Unclassified
k__Bacteria; p__Actinobacteria; c__Actinomycetia; o__Actinomycetales; f__Actinomycetaceae; g__Actinotignum; s__Actinotignum_sanguinis
k__Bacteria; p__Actinobacteria; c__Actinomycetia; o__Actinomycetales; f__Actinomycetaceae; g__Actinotignum; s__Actinotignum_schaalii
k__Bacteria; p__Actinobacteria; c__Actinomycetia; o__Actinomycetales; f__Actinomycetaceae; g__Actinotignum; s__Actinotignum_timonense
k__Bacteria; p__Actinobacteria; c__Actinomycetia; o__Actinomycetales; f__Actinomycetaceae; g__Actinotignum; s__Actinotignum_urinale
k__Bacteria; p__Actinobacteria; c__Actinomycetia; o__Actinomycetales; f__Actinomycetaceae; g__Actinotignum; s__Unclassified
k__Bacteria; p__Actinobacteria; c__Actinomycetia; o__Actinomycetales; f__Actinomycetaceae; g__Ancrocorticia; s__Ancrocorticia_populi
k__Bacteria; p__Actinobacteria; c__Actinomycetia; o__Actinomycetales; f__Actinomycetaceae; g__Arcanobacterium; s__Arcanobacterium_canis
k__Bacteria; p__Actinobacteria; c__Actinomycetia; o__Actinomycetales; f__Actinomycetaceae; g__Arcanobacterium; s__Arcanobacterium_haemolyticum
k__Bacteria; p__Actinobacteria; c__Actinomycetia; o__Actinomycetales; f__Actinomycetaceae; g__Arcanobacterium; s__Arcanobacterium_ihumii
k__Bacteria; p__Actinobacteria; c__Actinomycetia; o__Actinomycetales; f__Actinomycetaceae; g__Arcanobacterium; s__Arcanobacterium_phocae
k__Bacteria; p__Actinobacteria; c__Actinomycetia; o__Actinomycetales; f__Actinomycetaceae; g__Arcanobacterium; s__Arcanobacterium_pinnipediorum
k__Bacteria; p__Actinobacteria; c__Actinomycetia; o__Actinomycetales; f__Actinomycetaceae; g__Arcanobacterium; s__Arcanobacterium_sp._S3PF19
k__Bacteria; p__Actinobacteria; c__Actinomycetia; o__Actinomycetales; f__Actinomycetaceae; g__Arcanobacterium; s__Arcanobacterium_urinimassiliense
k__Bacteria; p__Actinobacteria; c__Actinomycetia; o__Actinomycetales; f__Actinomycetaceae; g__Arcanobacterium; s__Unclassified
k__Bacteria; p__Actinobacteria; c__Actinomycetia; o__Actinomycetales; f__Actinomycetaceae; g__Boudabousia; s__Boudabousia_liubingyangii
k__Bacteria; p__Actinobacteria; c__Actinomycetia; o__Actinomycetales; f__Actinomycetaceae; g__Boudabousia; s__Boudabousia_marimammalium
k__Bacteria; p__Actinobacteria; c__Actinomycetia; o__Actinomycetales; f__Actinomycetaceae; g__Boudabousia; s__Boudabousia_tangfeifanii
k__Bacteria; p__Actinobacteria; c__Actinomycetia; o__Actinomycetales; f__Actinomycetaceae; g__Boudabousia; s__Unclassified
k__Bacteria; p__Actinobacteria; c__Actinomycetia; o__Actinomycetales; f__Actinomycetaceae; g__Bowdeniella; s__Bowdeniella_nasicola
k__Bacteria; p__Actinobacteria; c__Actinomycetia; o__Actinomycetales; f__Actinomycetaceae; g__Buchananella; s__Buchananella_hordeovulneris
k__Bacteria; p__Actinobacteria; c__Actinomycetia; o__Actinomycetales; f__Actinomycetaceae; g__Fannyhessea; s__Fannyhessea_vaginae
k__Bacteria; p__Actinobacteria; c__Actinomycetia; o__Actinomycetales; f__Actinomycetaceae; g__Flaviflexus; s__Flaviflexus_ciconiae
k__Bacteria; p__Actinobacteria; c__Actinomycetia; o__Actinomycetales; f__Actinomycetaceae; g__Flaviflexus; s__Flaviflexus_massiliensis
k__Bacteria; p__Actinobacteria; c__Actinomycetia; o__Actinomycetales; f__Actinomycetaceae; g__Flaviflexus; s__Flaviflexus_salsibiostraticola
k__Bacteria; p__Actinobacteria; c__Actinomycetia; o__Actinomycetales; f__Actinomycetaceae; g__Flaviflexus; s__Unclassified
k__Bacteria; p__Actinobacteria; c__Actinomycetia; o__Actinomycetales; f__Actinomycetaceae; g__Gleimia; s__Gleimia_coleocanis
k__Bacteria; p__Actinobacteria; c__Actinomycetia; o__Actinomycetales; f__Actinomycetaceae; g__Gleimia; s__Gleimia_europaea
k__Bacteria; p__Actinobacteria; c__Actinomycetia; o__Actinomycetales; f__Actinomycetaceae; g__Gleimia; s__Gleimia_hominis
k__Bacteria; p__Actinobacteria; c__Actinomycetia; o__Actinomycetales; f__Actinomycetaceae; g__Gleimia; s__Unclassified
k__Bacteria; p__Actinobacteria; c__Actinomycetia; o__Actinomycetales; f__Actinomycetaceae; g__Mobiluncus; s__Mobiluncus_curtisii
k__Bacteria; p__Actinobacteria; c__Actinomycetia; o__Actinomycetales; f__Actinomycetaceae; g__Mobiluncus; s__Mobiluncus_mulieris
k__Bacteria; p__Actinobacteria; c__Actinomycetia; o__Actinomycetales; f__Actinomycetaceae; g__Mobiluncus; s__Unclassified
k__Bacteria; p__Actinobacteria; c__Actinomycetia; o__Actinomycetales; f__Actinomycetaceae; g__Neoactinobaculum; s__Neoactinobaculum_massilliense
k__Bacteria; p__Actinobacteria; c__Actinomycetia; o__Actinomycetales; f__Actinomycetaceae; g__Peptidiphaga; s__Peptidiphaga_gingivicola
k__Bacteria; p__Actinobacteria; c__Actinomycetia; o__Actinomycetales; f__Actinomycetaceae; g__Schaalia; s__Schaalia_canis
k__Bacteria; p__Actinobacteria; c__Actinomycetia; o__Actinomycetales; f__Actinomycetaceae; g__Schaalia; s__Schaalia_cardiffensis
k__Bacteria; p__Actinobacteria; c__Actinomycetia; o__Actinomycetales; f__Actinomycetaceae; g__Schaalia; s__Schaalia_georgiae
k__Bacteria; p__Actinobacteria; c__Actinomycetia; o__Actinomycetales; f__Actinomycetaceae; g__Schaalia; s__Schaalia_meyeri
k__Bacteria; p__Actinobacteria; c__Actinomycetia; o__Actinomycetales; f__Actinomycetaceae; g__Schaalia; s__Schaalia_odontolytica
k__Bacteria; p__Actinobacteria; c__Actinomycetia; o__Actinomycetales; f__Actinomycetaceae; g__Schaalia; s__Schaalia_radingae
k__Bacteria; p__Actinobacteria; c__Actinomycetia; o__Actinomycetales; f__Actinomycetaceae; g__Schaalia; s__Schaalia_suimastitidis
k__Bacteria; p__Actinobacteria; c__Actinomycetia; o__Actinomycetales; f__Actinomycetaceae; g__Schaalia; s__Schaalia_turicensis
k__Bacteria; p__Actinobacteria; c__Actinomycetia; o__Actinomycetales; f__Actinomycetaceae; g__Schaalia; s__Schaalia_vaccimaxillae
k__Bacteria; p__Actinobacteria; c__Actinomycetia; o__Actinomycetales; f__Actinomycetaceae; g__Schaalia; s__Unclassified
k__Bacteria; p__Actinobacteria; c__Actinomycetia; o__Actinomycetales; f__Actinomycetaceae; g__Trueperella; s__Trueperella_bernardiae
k__Bacteria; p__Actinobacteria; c__Actinomycetia; o__Actinomycetales; f__Actinomycetaceae; g__Trueperella; s__Trueperella_bialowiezensis
k__Bacteria; p__Actinobacteria; c__Actinomycetia; o__Actinomycetales; f__Actinomycetaceae; g__Trueperella; s__Trueperella_pyogenes
k__Bacteria; p__Actinobacteria; c__Actinomycetia; o__Actinomycetales; f__Actinomycetaceae; g__Trueperella; s__Trueperella_sp._HMSC08H06
k__Bacteria; p__Actinobacteria; c__Actinomycetia; o__Actinomycetales; f__Actinomycetaceae; g__Trueperella; s__Unclassified
k__Bacteria; p__Actinobacteria; c__Actinomycetia; o__Actinomycetales; f__Actinomycetaceae; g__Unclassified; s__Unclassified
k__Bacteria; p__Actinobacteria; c__Actinomycetia; o__Actinomycetales; f__Actinomycetaceae; g__Varibaculum; s__Unclassified
k__Bacteria; p__Actinobacteria; c__Actinomycetia; o__Actinomycetales; f__Actinomycetaceae; g__Varibaculum; s__Varibaculum_cambriense
k__Bacteria; p__Actinobacteria; c__Actinomycetia; o__Actinomycetales; f__Actinomycetaceae; g__Varibaculum; s__Varibaculum_massiliense
k__Bacteria; p__Actinobacteria; c__Actinomycetia; o__Actinomycetales; f__Actinomycetaceae; g__Varibaculum; s__Varibaculum_timonense
k__Bacteria; p__Actinobacteria; c__Actinomycetia; o__Actinomycetales; f__Actinomycetaceae; g__Varibaculum; s__Varibaculum_vaginae
k__Bacteria; p__Actinobacteria; c__Actinomycetia; o__Actinomycetales; f__Unclassified; g__Unclassified; s__Actinomycetales_bacterium
k__Bacteria; p__Actinobacteria; c__Actinomycetia; o__Actinomycetales; f__Unclassified; g__Unclassified; s__Actinomycetales_bacterium_JB111
k__Bacteria; p__Actinobacteria; c__Actinomycetia; o__Actinomycetales; f__Unclassified; g__Unclassified; s__Actinomycetales_bacterium_SN12
k__Bacteria; p__Actinobacteria; c__Actinomycetia; o__Actinomycetales; f__Unclassified; g__Unclassified; s__Actinomycetales_bacterium_TMED115
k__Bacteria; p__Actinobacteria; c__Actinomycetia; o__Actinomycetales; f__Unclassified; g__Unclassified; s__Unclassified
k__Bacteria; p__Actinobacteria; c__Actinomycetia; o__Actinopolysporales; f__Actinopolysporaceae; g__Actinopolyspora; s__Actinopolyspora_alba
k__Bacteria; p__Actinobacteria; c__Actinomycetia; o__Actinopolysporales; f__Actinopolysporaceae; g__Actinopolyspora; s__Actinopolyspora_erythraea
k__Bacteria; p__Actinobacteria; c__Actinomycetia; o__Actinopolysporales; f__Actinopolysporaceae; g__Actinopolyspora; s__Actinopolyspora_halophila
k__Bacteria; p__Actinobacteria; c__Actinomycetia; o__Actinopolysporales; f__Actinopolysporaceae; g__Actinopolyspora; s__Actinopolyspora_mortivallis
k__Bacteria; p__Actinobacteria; c__Actinomycetia; o__Actinopolysporales; f__Actinopolysporaceae; g__Actinopolyspora; s__Actinopolyspora_mzabensis
k__Bacteria; p__Actinobacteria; c__Actinomycetia; o__Actinopolysporales; f__Actinopolysporaceae; g__Actinopolyspora; s__Actinopolyspora_righensis
k__Bacteria; p__Actinobacteria; c__Actinomycetia; o__Actinopolysporales; f__Actinopolysporaceae; g__Actinopolyspora; s__Actinopolyspora_saharensis
k__Bacteria; p__Actinobacteria; c__Actinomycetia; o__Actinopolysporales; f__Actinopolysporaceae; g__Actinopolyspora; s__Actinopolyspora_xinjiangensis
k__Bacteria; p__Actinobacteria; c__Actinomycetia; o__Bifidobacteriales; f__Bifidobacteriaceae; g__Aeriscardovia; s__Aeriscardovia_aeriphila
k__Bacteria; p__Actinobacteria; c__Actinomycetia; o__Bifidobacteriales; f__Bifidobacteriaceae; g__Alloscardovia; s__Alloscardovia_criceti
k__Bacteria; p__Actinobacteria; c__Actinomycetia; o__Bifidobacteriales; f__Bifidobacteriaceae; g__Alloscardovia; s__Alloscardovia_macacae
k__Bacteria; p__Actinobacteria; c__Actinomycetia; o__Bifidobacteriales; f__Bifidobacteriaceae; g__Alloscardovia; s__Alloscardovia_omnicolens
k__Bacteria; p__Actinobacteria; c__Actinomycetia; o__Bifidobacteriales; f__Bifidobacteriaceae; g__Alloscardovia; s__Alloscardovia_sp._HMSC034E08
k__Bacteria; p__Actinobacteria; c__Actinomycetia; o__Bifidobacteriales; f__Bifidobacteriaceae; g__Alloscardovia; s__Unclassified
k__Bacteria; p__Actinobacteria; c__Actinomycetia; o__Bifidobacteriales; f__Bifidobacteriaceae; g__Bifidobacterium; s__Bifidobacterium_actinocoloniiforme
k__Bacteria; p__Actinobacteria; c__Actinomycetia; o__Bifidobacteriales; f__Bifidobacteriaceae; g__Bifidobacterium; s__Bifidobacterium_adolescentis
k__Bacteria; p__Actinobacteria; c__Actinomycetia; o__Bifidobacteriales; f__Bifidobacteriaceae; g__Bifidobacterium; s__Bifidobacterium_adolescentis_CAG_119
k__Bacteria; p__Actinobacteria; c__Actinomycetia; o__Bifidobacteriales; f__Bifidobacteriaceae; g__Bifidobacterium; s__Bifidobacterium_aemilianum
k__Bacteria; p__Actinobacteria; c__Actinomycetia; o__Bifidobacteriales; f__Bifidobacteriaceae; g__Bifidobacterium; s__Bifidobacterium_aesculapii
k__Bacteria; p__Actinobacteria; c__Actinomycetia; o__Bifidobacteriales; f__Bifidobacteriaceae; g__Bifidobacterium; s__Bifidobacterium_angulatum
k__Bacteria; p__Actinobacteria; c__Actinomycetia; o__Bifidobacteriales; f__Bifidobacteriaceae; g__Bifidobacterium; s__Bifidobacterium_animalis
k__Bacteria; p__Actinobacteria; c__Actinomycetia; o__Bifidobacteriales; f__Bifidobacteriaceae; g__Bifidobacterium; s__Bifidobacterium_anseris
k__Bacteria; p__Actinobacteria; c__Actinomycetia; o__Bifidobacteriales; f__Bifidobacteriaceae; g__Bifidobacterium; s__Bifidobacterium_aquikefiri
k__Bacteria; p__Actinobacteria; c__Actinomycetia; o__Bifidobacteriales; f__Bifidobacteriaceae; g__Bifidobacterium; s__Bifidobacterium_asteroides
k__Bacteria; p__Actinobacteria; c__Actinomycetia; o__Bifidobacteriales; f__Bifidobacteriaceae; g__Bifidobacterium; s__Bifidobacterium_biavatii
k__Bacteria; p__Actinobacteria; c__Actinomycetia; o__Bifidobacteriales; f__Bifidobacteriaceae; g__Bifidobacterium; s__Bifidobacterium_bifidum
k__Bacteria; p__Actinobacteria; c__Actinomycetia; o__Bifidobacteriales; f__Bifidobacteriaceae; g__Bifidobacterium; s__Bifidobacterium_bifidum_CAG_234
k__Bacteria; p__Actinobacteria; c__Actinomycetia; o__Bifidobacteriales; f__Bifidobacteriaceae; g__Bifidobacterium; s__Bifidobacterium_bohemicum
k__Bacteria; p__Actinobacteria; c__Actinomycetia; o__Bifidobacteriales; f__Bifidobacteriaceae; g__Bifidobacterium; s__Bifidobacterium_bombi
k__Bacteria; p__Actinobacteria; c__Actinomycetia; o__Bifidobacteriales; f__Bifidobacteriaceae; g__Bifidobacterium; s__Bifidobacterium_boum
k__Bacteria; p__Actinobacteria; c__Actinomycetia; o__Bifidobacteriales; f__Bifidobacteriaceae; g__Bifidobacterium; s__Bifidobacterium_breve
k__Bacteria; p__Actinobacteria; c__Actinomycetia; o__Bifidobacteriales; f__Bifidobacteriaceae; g__Bifidobacterium; s__Bifidobacterium_callimiconis
k__Bacteria; p__Actinobacteria; c__Actinomycetia; o__Bifidobacteriales; f__Bifidobacteriaceae; g__Bifidobacterium; s__Bifidobacterium_callitrichidarum
k__Bacteria; p__Actinobacteria; c__Actinomycetia; o__Bifidobacteriales; f__Bifidobacteriaceae; g__Bifidobacterium; s__Bifidobacterium_callitrichos
k__Bacteria; p__Actinobacteria; c__Actinomycetia; o__Bifidobacteriales; f__Bifidobacteriaceae; g__Bifidobacterium; s__Bifidobacterium_castoris
k__Bacteria; p__Actinobacteria; c__Actinomycetia; o__Bifidobacteriales; f__Bifidobacteriaceae; g__Bifidobacterium; s__Bifidobacterium_catenulatum
k__Bacteria; p__Actinobacteria; c__Actinomycetia; o__Bifidobacteriales; f__Bifidobacteriaceae; g__Bifidobacterium; s__Bifidobacterium_catulorum
k__Bacteria; p__Actinobacteria; c__Actinomycetia; o__Bifidobacteriales; f__Bifidobacteriaceae; g__Bifidobacterium; s__Bifidobacterium_choerinum
k__Bacteria; p__Actinobacteria; c__Actinomycetia; o__Bifidobacteriales; f__Bifidobacteriaceae; g__Bifidobacterium; s__Bifidobacterium_commune
k__Bacteria; p__Actinobacteria; c__Actinomycetia; o__Bifidobacteriales; f__Bifidobacteriaceae; g__Bifidobacterium; s__Bifidobacterium_coryneforme
k__Bacteria; p__Actinobacteria; c__Actinomycetia; o__Bifidobacteriales; f__Bifidobacteriaceae; g__Bifidobacterium; s__Bifidobacterium_criceti
k__Bacteria; p__Actinobacteria; c__Actinomycetia; o__Bifidobacteriales; f__Bifidobacteriaceae; g__Bifidobacterium; s__Bifidobacterium_crudilactis
k__Bacteria; p__Actinobacteria; c__Actinomycetia; o__Bifidobacteriales; f__Bifidobacteriaceae; g__Bifidobacterium; s__Bifidobacterium_cuniculi
k__Bacteria; p__Actinobacteria; c__Actinomycetia; o__Bifidobacteriales; f__Bifidobacteriaceae; g__Bifidobacterium; s__Bifidobacterium_dentium
k__Bacteria; p__Actinobacteria; c__Actinomycetia; o__Bifidobacteriales; f__Bifidobacteriaceae; g__Bifidobacterium; s__Bifidobacterium_dolichotidis
k__Bacteria; p__Actinobacteria; c__Actinomycetia; o__Bifidobacteriales; f__Bifidobacteriaceae; g__Bifidobacterium; s__Bifidobacterium_eulemuris
k__Bacteria; p__Actinobacteria; c__Actinomycetia; o__Bifidobacteriales; f__Bifidobacteriaceae; g__Bifidobacterium; s__Bifidobacterium_felsineum
k__Bacteria; p__Actinobacteria; c__Actinomycetia; o__Bifidobacteriales; f__Bifidobacteriaceae; g__Bifidobacterium; s__Bifidobacterium_gallicum
k__Bacteria; p__Actinobacteria; c__Actinomycetia; o__Bifidobacteriales; f__Bifidobacteriaceae; g__Bifidobacterium; s__Bifidobacterium_goeldii
k__Bacteria; p__Actinobacteria; c__Actinomycetia; o__Bifidobacteriales; f__Bifidobacteriaceae; g__Bifidobacterium; s__Bifidobacterium_hapali
k__Bacteria; p__Actinobacteria; c__Actinomycetia; o__Bifidobacteriales; f__Bifidobacteriaceae; g__Bifidobacterium; s__Bifidobacterium_imperatoris
k__Bacteria; p__Actinobacteria; c__Actinomycetia; o__Bifidobacteriales; f__Bifidobacteriaceae; g__Bifidobacterium; s__Bifidobacterium_indicum
k__Bacteria; p__Actinobacteria; c__Actinomycetia; o__Bifidobacteriales; f__Bifidobacteriaceae; g__Bifidobacterium; s__Bifidobacterium_italicum
k__Bacteria; p__Actinobacteria; c__Actinomycetia; o__Bifidobacteriales; f__Bifidobacteriaceae; g__Bifidobacterium; s__Bifidobacterium_lemurum
k__Bacteria; p__Actinobacteria; c__Actinomycetia; o__Bifidobacteriales; f__Bifidobacteriaceae; g__Bifidobacterium; s__Bifidobacterium_longum
k__Bacteria; p__Actinobacteria; c__Actinomycetia; o__Bifidobacteriales; f__Bifidobacteriaceae; g__Bifidobacterium; s__Bifidobacterium_magnum
k__Bacteria; p__Actinobacteria; c__Actinomycetia; o__Bifidobacteriales; f__Bifidobacteriaceae; g__Bifidobacterium; s__Bifidobacterium_margollesii
k__Bacteria; p__Actinobacteria; c__Actinomycetia; o__Bifidobacteriales; f__Bifidobacteriaceae; g__Bifidobacterium; s__Bifidobacterium_merycicum
k__Bacteria; p__Actinobacteria; c__Actinomycetia; o__Bifidobacteriales; f__Bifidobacteriaceae; g__Bifidobacterium; s__Bifidobacterium_minimum
k__Bacteria; p__Actinobacteria; c__Actinomycetia; o__Bifidobacteriales; f__Bifidobacteriaceae; g__Bifidobacterium; s__Bifidobacterium_mongoliense
k__Bacteria; p__Actinobacteria; c__Actinomycetia; o__Bifidobacteriales; f__Bifidobacteriaceae; g__Bifidobacterium; s__Bifidobacterium_moukalabense
k__Bacteria; p__Actinobacteria; c__Actinomycetia; o__Bifidobacteriales; f__Bifidobacteriaceae; g__Bifidobacterium; s__Bifidobacterium_myosotis
k__Bacteria; p__Actinobacteria; c__Actinomycetia; o__Bifidobacteriales; f__Bifidobacteriaceae; g__Bifidobacterium; s__Bifidobacterium_parmae
k__Bacteria; p__Actinobacteria; c__Actinomycetia; o__Bifidobacteriales; f__Bifidobacteriaceae; g__Bifidobacterium; s__Bifidobacterium_porcinum
k__Bacteria; p__Actinobacteria; c__Actinomycetia; o__Bifidobacteriales; f__Bifidobacteriaceae; g__Bifidobacterium; s__Bifidobacterium_primatium
k__Bacteria; p__Actinobacteria; c__Actinomycetia; o__Bifidobacteriales; f__Bifidobacteriaceae; g__Bifidobacterium; s__Bifidobacterium_pseudocatenulatum
k__Bacteria; p__Actinobacteria; c__Actinomycetia; o__Bifidobacteriales; f__Bifidobacteriaceae; g__Bifidobacterium; s__Bifidobacterium_pseudocatenulatum_CAG_263
k__Bacteria; p__Actinobacteria; c__Actinomycetia; o__Bifidobacteriales; f__Bifidobacteriaceae; g__Bifidobacterium; s__Bifidobacterium_pseudolongum
k__Bacteria; p__Actinobacteria; c__Actinomycetia; o__Bifidobacteriales; f__Bifidobacteriaceae; g__Bifidobacterium; s__Bifidobacterium_psychraerophilum
k__Bacteria; p__Actinobacteria; c__Actinomycetia; o__Bifidobacteriales; f__Bifidobacteriaceae; g__Bifidobacterium; s__Bifidobacterium_pullorum
k__Bacteria; p__Actinobacteria; c__Actinomycetia; o__Bifidobacteriales; f__Bifidobacteriaceae; g__Bifidobacterium; s__Bifidobacterium_reuteri
k__Bacteria; p__Actinobacteria; c__Actinomycetia; o__Bifidobacteriales; f__Bifidobacteriaceae; g__Bifidobacterium; s__Bifidobacterium_ruminantium
k__Bacteria; p__Actinobacteria; c__Actinomycetia; o__Bifidobacteriales; f__Bifidobacteriaceae; g__Bifidobacterium; s__Bifidobacterium_saguini
k__Bacteria; p__Actinobacteria; c__Actinomycetia; o__Bifidobacteriales; f__Bifidobacteriaceae; g__Bifidobacterium; s__Bifidobacterium_samirii
k__Bacteria; p__Actinobacteria; c__Actinomycetia; o__Bifidobacteriales; f__Bifidobacteriaceae; g__Bifidobacterium; s__Bifidobacterium_scaligerum
k__Bacteria; p__Actinobacteria; c__Actinomycetia; o__Bifidobacteriales; f__Bifidobacteriaceae; g__Bifidobacterium; s__Bifidobacterium_scardovii
k__Bacteria; p__Actinobacteria; c__Actinomycetia; o__Bifidobacteriales; f__Bifidobacteriaceae; g__Bifidobacterium; s__Bifidobacterium_simiarum
k__Bacteria; p__Actinobacteria; c__Actinomycetia; o__Bifidobacteriales; f__Bifidobacteriaceae; g__Bifidobacterium; s__Bifidobacterium_sp._56_9_plus
k__Bacteria; p__Actinobacteria; c__Actinomycetia; o__Bifidobacteriales; f__Bifidobacteriaceae; g__Bifidobacterium; s__Bifidobacterium_sp._7101
k__Bacteria; p__Actinobacteria; c__Actinomycetia; o__Bifidobacteriales; f__Bifidobacteriaceae; g__Bifidobacterium; s__Bifidobacterium_sp._A11
k__Bacteria; p__Actinobacteria; c__Actinomycetia; o__Bifidobacteriales; f__Bifidobacteriaceae; g__Bifidobacterium; s__Bifidobacterium_sp._AGR2158
k__Bacteria; p__Actinobacteria; c__Actinomycetia; o__Bifidobacteriales; f__Bifidobacteriaceae; g__Bifidobacterium; s__Bifidobacterium_sp._Hma3N
k__Bacteria; p__Actinobacteria; c__Actinomycetia; o__Bifidobacteriales; f__Bifidobacteriaceae; g__Bifidobacterium; s__Bifidobacterium_sp._MSTE12
k__Bacteria; p__Actinobacteria; c__Actinomycetia; o__Bifidobacteriales; f__Bifidobacteriaceae; g__Bifidobacterium; s__Bifidobacterium_sp._N4G05
k__Bacteria; p__Actinobacteria; c__Actinomycetia; o__Bifidobacteriales; f__Bifidobacteriaceae; g__Bifidobacterium; s__Bifidobacterium_sp._N5G01
k__Bacteria; p__Actinobacteria; c__Actinomycetia; o__Bifidobacteriales; f__Bifidobacteriaceae; g__Bifidobacterium; s__Bifidobacterium_sp._wkB338
k__Bacteria; p__Actinobacteria; c__Actinomycetia; o__Bifidobacteriales; f__Bifidobacteriaceae; g__Bifidobacterium; s__Bifidobacterium_stellenboschense
k__Bacteria; p__Actinobacteria; c__Actinomycetia; o__Bifidobacteriales; f__Bifidobacteriaceae; g__Bifidobacterium; s__Bifidobacterium_subtile
k__Bacteria; p__Actinobacteria; c__Actinomycetia; o__Bifidobacteriales; f__Bifidobacteriaceae; g__Bifidobacterium; s__Bifidobacterium_thermacidophilum
k__Bacteria; p__Actinobacteria; c__Actinomycetia; o__Bifidobacteriales; f__Bifidobacteriaceae; g__Bifidobacterium; s__Bifidobacterium_thermophilum
k__Bacteria; p__Actinobacteria; c__Actinomycetia; o__Bifidobacteriales; f__Bifidobacteriaceae; g__Bifidobacterium; s__Bifidobacterium_tissieri
k__Bacteria; p__Actinobacteria; c__Actinomycetia; o__Bifidobacteriales; f__Bifidobacteriaceae; g__Bifidobacterium; s__Bifidobacterium_tsurumiense
k__Bacteria; p__Actinobacteria; c__Actinomycetia; o__Bifidobacteriales; f__Bifidobacteriaceae; g__Bifidobacterium; s__Bifidobacterium_vansinderenii
k__Bacteria; p__Actinobacteria; c__Actinomycetia; o__Bifidobacteriales; f__Bifidobacteriaceae; g__Bifidobacterium; s__Bifidobacterium_xylocopae
k__Bacteria; p__Actinobacteria; c__Actinomycetia; o__Bifidobacteriales; f__Bifidobacteriaceae; g__Bifidobacterium; s__Unclassified
k__Bacteria; p__Actinobacteria; c__Actinomycetia; o__Bifidobacteriales; f__Bifidobacteriaceae; g__Bifidobacterium; s__uncultured_Bifidobacterium_sp.
k__Bacteria; p__Actinobacteria; c__Actinomycetia; o__Bifidobacteriales; f__Bifidobacteriaceae; g__Bombiscardovia; s__Bombiscardovia_coagulans
k__Bacteria; p__Actinobacteria; c__Actinomycetia; o__Bifidobacteriales; f__Bifidobacteriaceae; g__Gardnerella; s__Gardnerella_sp._KA00735
k__Bacteria; p__Actinobacteria; c__Actinomycetia; o__Bifidobacteriales; f__Bifidobacteriaceae; g__Gardnerella; s__Gardnerella_vaginalis
k__Bacteria; p__Actinobacteria; c__Actinomycetia; o__Bifidobacteriales; f__Bifidobacteriaceae; g__Gardnerella; s__Unclassified
k__Bacteria; p__Actinobacteria; c__Actinomycetia; o__Bifidobacteriales; f__Bifidobacteriaceae; g__Parascardovia; s__Parascardovia_denticolens
k__Bacteria; p__Actinobacteria; c__Actinomycetia; o__Bifidobacteriales; f__Bifidobacteriaceae; g__Pseudoscardovia; s__Pseudoscardovia_radai
k__Bacteria; p__Actinobacteria; c__Actinomycetia; o__Bifidobacteriales; f__Bifidobacteriaceae; g__Pseudoscardovia; s__Pseudoscardovia_suis
k__Bacteria; p__Actinobacteria; c__Actinomycetia; o__Bifidobacteriales; f__Bifidobacteriaceae; g__Scardovia; s__Scardovia_inopinata
k__Bacteria; p__Actinobacteria; c__Actinomycetia; o__Bifidobacteriales; f__Bifidobacteriaceae; g__Scardovia; s__Scardovia_wiggsiae
k__Bacteria; p__Actinobacteria; c__Actinomycetia; o__Bifidobacteriales; f__Bifidobacteriaceae; g__Unclassified; s__Bifidobacteriaceae_bacterium_NR003
k__Bacteria; p__Actinobacteria; c__Actinomycetia; o__Bifidobacteriales; f__Bifidobacteriaceae; g__Unclassified; s__Bifidobacteriaceae_bacterium_NR015
k__Bacteria; p__Actinobacteria; c__Actinomycetia; o__Bifidobacteriales; f__Bifidobacteriaceae; g__Unclassified; s__Bifidobacteriaceae_bacterium_NR020
k__Bacteria; p__Actinobacteria; c__Actinomycetia; o__Bifidobacteriales; f__Bifidobacteriaceae; g__Unclassified; s__Bifidobacteriaceae_bacterium_NR021
k__Bacteria; p__Actinobacteria; c__Actinomycetia; o__Bifidobacteriales; f__Bifidobacteriaceae; g__Unclassified; s__Bifidobacteriaceae_bacterium_NR026
k__Bacteria; p__Actinobacteria; c__Actinomycetia; o__Bifidobacteriales; f__Bifidobacteriaceae; g__Unclassified; s__Bifidobacteriaceae_bacterium_NR047
k__Bacteria; p__Actinobacteria; c__Actinomycetia; o__Bifidobacteriales; f__Bifidobacteriaceae; g__Unclassified; s__Bifidobacteriaceae_bacterium_VN002
k__Bacteria; p__Actinobacteria; c__Actinomycetia; o__Bifidobacteriales; f__Bifidobacteriaceae; g__Unclassified; s__Bifidobacteriaceae_bacterium_WP012
k__Bacteria; p__Actinobacteria; c__Actinomycetia; o__Bifidobacteriales; f__Bifidobacteriaceae; g__Unclassified; s__Bifidobacteriaceae_bacterium_WP021
k__Bacteria; p__Actinobacteria; c__Actinomycetia; o__Bifidobacteriales; f__Bifidobacteriaceae; g__Unclassified; s__Unclassified
k__Bacteria; p__Actinobacteria; c__Actinomycetia; o__Bifidobacteriales; f__Unclassified; g__Unclassified; s__Bifidobacteriales_bacterium_56_10
k__Bacteria; p__Actinobacteria; c__Actinomycetia; o__Bifidobacteriales; f__Unclassified; g__Unclassified; s__Unclassified
k__Bacteria; p__Actinobacteria; c__Actinomycetia; o__Candidatus_Actinomarinales; f__Candidatus_Actinomarinaceae; g__Candidatus_Actinomarina; s__Candidatus_Actinomarina_minuta
k__Bacteria; p__Actinobacteria; c__Actinomycetia; o__Candidatus_Actinomarinales; f__Candidatus_Actinomarinaceae; g__Candidatus_Actinomarina; s__Candidatus_Actinomarina_sp._HD9_500m_PIT_SAG01
k__Bacteria; p__Actinobacteria; c__Actinomycetia; o__Candidatus_Actinomarinales; f__Unclassified; g__Unclassified; s__Candidatus_Actinomarinales_bacterium
k__Bacteria; p__Actinobacteria; c__Actinomycetia; o__Candidatus_Actinomarinales; f__Unclassified; g__Unclassified; s__Candidatus_Actinomarinales_bacterium_MED_G02
k__Bacteria; p__Actinobacteria; c__Actinomycetia; o__Candidatus_Nanopelagicales; f__Candidatus_Nanopelagicaceae; g__Candidatus_Nanopelagicus; s__Candidatus_Nanopelagicus_limnes
k__Bacteria; p__Actinobacteria; c__Actinomycetia; o__Candidatus_Nanopelagicales; f__Candidatus_Nanopelagicaceae; g__Candidatus_Planktophila; s__Candidatus_Planktophila_dulcis
k__Bacteria; p__Actinobacteria; c__Actinomycetia; o__Candidatus_Nanopelagicales; f__Candidatus_Nanopelagicaceae; g__Candidatus_Planktophila; s__Candidatus_Planktophila_lacus
k__Bacteria; p__Actinobacteria; c__Actinomycetia; o__Candidatus_Nanopelagicales; f__Candidatus_Nanopelagicaceae; g__Candidatus_Planktophila; s__Candidatus_Planktophila_limnetica
k__Bacteria; p__Actinobacteria; c__Actinomycetia; o__Candidatus_Nanopelagicales; f__Candidatus_Nanopelagicaceae; g__Candidatus_Planktophila; s__Candidatus_Planktophila_sulfonica
k__Bacteria; p__Actinobacteria; c__Actinomycetia; o__Candidatus_Nanopelagicales; f__Candidatus_Nanopelagicaceae; g__Candidatus_Planktophila; s__Candidatus_Planktophila_vernalis
k__Bacteria; p__Actinobacteria; c__Actinomycetia; o__Candidatus_Nanopelagicales; f__Candidatus_Nanopelagicaceae; g__Candidatus_Planktophila; s__Candidatus_Planktophila_versatilis
k__Bacteria; p__Actinobacteria; c__Actinomycetia; o__Catenulisporales; f__Actinospicaceae; g__Actinospica; s__Actinospica_robiniae
k__Bacteria; p__Actinobacteria; c__Actinomycetia; o__Catenulisporales; f__Catenulisporaceae; g__Catenulispora; s__Catenulispora_acidiphila
k__Bacteria; p__Actinobacteria; c__Actinomycetia; o__Catenulisporales; f__Catenulisporaceae; g__Catenulispora; s__Catenulispora_sp._13_1_20CM_3_70_7
k__Bacteria; p__Actinobacteria; c__Actinomycetia; o__Corynebacteriales; f__Corynebacteriaceae; g__Corynebacterium; s__Corynebacterium_accolens
k__Bacteria; p__Actinobacteria; c__Actinomycetia; o__Corynebacteriales; f__Corynebacteriaceae; g__Corynebacterium; s__Corynebacterium_ammoniagenes
k__Bacteria; p__Actinobacteria; c__Actinomycetia; o__Corynebacteriales; f__Corynebacteriaceae; g__Corynebacterium; s__Corynebacterium_appendicis
k__Bacteria; p__Actinobacteria; c__Actinomycetia; o__Corynebacteriales; f__Corynebacteriaceae; g__Corynebacterium; s__Corynebacterium_aquilae
k__Bacteria; p__Actinobacteria; c__Actinomycetia; o__Corynebacteriales; f__Corynebacteriaceae; g__Corynebacterium; s__Corynebacterium_argentoratense
k__Bacteria; p__Actinobacteria; c__Actinomycetia; o__Corynebacteriales; f__Corynebacteriaceae; g__Corynebacterium; s__Corynebacterium_atypicum
k__Bacteria; p__Actinobacteria; c__Actinomycetia; o__Corynebacteriales; f__Corynebacteriaceae; g__Corynebacterium; s__Corynebacterium_aurimucosum
k__Bacteria; p__Actinobacteria; c__Actinomycetia; o__Corynebacteriales; f__Corynebacteriaceae; g__Corynebacterium; s__Corynebacterium_auriscanis
k__Bacteria; p__Actinobacteria; c__Actinomycetia; o__Corynebacteriales; f__Corynebacteriaceae; g__Corynebacterium; s__Corynebacterium_bouchesdurhonense
k__Bacteria; p__Actinobacteria; c__Actinomycetia; o__Corynebacteriales; f__Corynebacteriaceae; g__Corynebacterium; s__Corynebacterium_bovis
k__Bacteria; p__Actinobacteria; c__Actinomycetia; o__Corynebacteriales; f__Corynebacteriaceae; g__Corynebacterium; s__Corynebacterium_callunae
k__Bacteria; p__Actinobacteria; c__Actinomycetia; o__Corynebacteriales; f__Corynebacteriaceae; g__Corynebacterium; s__Corynebacterium_camporealensis
k__Bacteria; p__Actinobacteria; c__Actinomycetia; o__Corynebacteriales; f__Corynebacteriaceae; g__Corynebacterium; s__Corynebacterium_capitovis
k__Bacteria; p__Actinobacteria; c__Actinomycetia; o__Corynebacteriales; f__Corynebacteriaceae; g__Corynebacterium; s__Corynebacterium_casei
k__Bacteria; p__Actinobacteria; c__Actinomycetia; o__Corynebacteriales; f__Corynebacteriaceae; g__Corynebacterium; s__Corynebacterium_caspium
k__Bacteria; p__Actinobacteria; c__Actinomycetia; o__Corynebacteriales; f__Corynebacteriaceae; g__Corynebacterium; s__Corynebacterium_choanae
k__Bacteria; p__Actinobacteria; c__Actinomycetia; o__Corynebacteriales; f__Corynebacteriaceae; g__Corynebacterium; s__Corynebacterium_ciconiae
k__Bacteria; p__Actinobacteria; c__Actinomycetia; o__Corynebacteriales; f__Corynebacteriaceae; g__Corynebacterium; s__Corynebacterium_crenatum
k__Bacteria; p__Actinobacteria; c__Actinomycetia; o__Corynebacteriales; f__Corynebacteriaceae; g__Corynebacterium; s__Corynebacterium_crudilactis
k__Bacteria; p__Actinobacteria; c__Actinomycetia; o__Corynebacteriales; f__Corynebacteriaceae; g__Corynebacterium; s__Corynebacterium_cystitidis
k__Bacteria; p__Actinobacteria; c__Actinomycetia; o__Corynebacteriales; f__Corynebacteriaceae; g__Corynebacterium; s__Corynebacterium_dentalis
k__Bacteria; p__Actinobacteria; c__Actinomycetia; o__Corynebacteriales; f__Corynebacteriaceae; g__Corynebacterium; s__Corynebacterium_deserti
k__Bacteria; p__Actinobacteria; c__Actinomycetia; o__Corynebacteriales; f__Corynebacteriaceae; g__Corynebacterium; s__Corynebacterium_diphtheriae
k__Bacteria; p__Actinobacteria; c__Actinomycetia; o__Corynebacteriales; f__Corynebacteriaceae; g__Corynebacterium; s__Corynebacterium_doosanense
k__Bacteria; p__Actinobacteria; c__Actinomycetia; o__Corynebacteriales; f__Corynebacteriaceae; g__Corynebacterium; s__Corynebacterium_durum
k__Bacteria; p__Actinobacteria; c__Actinomycetia; o__Corynebacteriales; f__Corynebacteriaceae; g__Corynebacterium; s__Corynebacterium_efficiens
k__Bacteria; p__Actinobacteria; c__Actinomycetia; o__Corynebacteriales; f__Corynebacteriaceae; g__Corynebacterium; s__Corynebacterium_epidermidicanis
k__Bacteria; p__Actinobacteria; c__Actinomycetia; o__Corynebacteriales; f__Corynebacteriaceae; g__Corynebacterium; s__Corynebacterium_falsenii
k__Bacteria; p__Actinobacteria; c__Actinomycetia; o__Corynebacteriales; f__Corynebacteriaceae; g__Corynebacterium; s__Corynebacterium_flavescens
k__Bacteria; p__Actinobacteria; c__Actinomycetia; o__Corynebacteriales; f__Corynebacteriaceae; g__Corynebacterium; s__Corynebacterium_frankenforstense
k__Bacteria; p__Actinobacteria; c__Actinomycetia; o__Corynebacteriales; f__Corynebacteriaceae; g__Corynebacterium; s__Corynebacterium_freiburgense
k__Bacteria; p__Actinobacteria; c__Actinomycetia; o__Corynebacteriales; f__Corynebacteriaceae; g__Corynebacterium; s__Corynebacterium_freneyi
k__Bacteria; p__Actinobacteria; c__Actinomycetia; o__Corynebacteriales; f__Corynebacteriaceae; g__Corynebacterium; s__Corynebacterium_genitalium
k__Bacteria; p__Actinobacteria; c__Actinomycetia; o__Corynebacteriales; f__Corynebacteriaceae; g__Corynebacterium; s__Corynebacterium_gerontici
k__Bacteria; p__Actinobacteria; c__Actinomycetia; o__Corynebacteriales; f__Corynebacteriaceae; g__Corynebacterium; s__Corynebacterium_glaucum
k__Bacteria; p__Actinobacteria; c__Actinomycetia; o__Corynebacteriales; f__Corynebacteriaceae; g__Corynebacterium; s__Corynebacterium_glucuronolyticum
k__Bacteria; p__Actinobacteria; c__Actinomycetia; o__Corynebacteriales; f__Corynebacteriaceae; g__Corynebacterium; s__Corynebacterium_glutamicum
k__Bacteria; p__Actinobacteria; c__Actinomycetia; o__Corynebacteriales; f__Corynebacteriaceae; g__Corynebacterium; s__Corynebacterium_glyciniphilum
k__Bacteria; p__Actinobacteria; c__Actinomycetia; o__Corynebacteriales; f__Corynebacteriaceae; g__Corynebacterium; s__Corynebacterium_gottingense
k__Bacteria; p__Actinobacteria; c__Actinomycetia; o__Corynebacteriales; f__Corynebacteriaceae; g__Corynebacterium; s__Corynebacterium_hadale
k__Bacteria; p__Actinobacteria; c__Actinomycetia; o__Corynebacteriales; f__Corynebacteriaceae; g__Corynebacterium; s__Corynebacterium_halotolerans
k__Bacteria; p__Actinobacteria; c__Actinomycetia; o__Corynebacteriales; f__Corynebacteriaceae; g__Corynebacterium; s__Corynebacterium_heidelbergense
k__Bacteria; p__Actinobacteria; c__Actinomycetia; o__Corynebacteriales; f__Corynebacteriaceae; g__Corynebacterium; s__Corynebacterium_humireducens
k__Bacteria; p__Actinobacteria; c__Actinomycetia; o__Corynebacteriales; f__Corynebacteriaceae; g__Corynebacterium; s__Corynebacterium_ihumii
k__Bacteria; p__Actinobacteria; c__Actinomycetia; o__Corynebacteriales; f__Corynebacteriaceae; g__Corynebacterium; s__Corynebacterium_imitans
k__Bacteria; p__Actinobacteria; c__Actinomycetia; o__Corynebacteriales; f__Corynebacteriaceae; g__Corynebacterium; s__Corynebacterium_jeddahense
k__Bacteria; p__Actinobacteria; c__Actinomycetia; o__Corynebacteriales; f__Corynebacteriaceae; g__Corynebacterium; s__Corynebacterium_jeikeium
k__Bacteria; p__Actinobacteria; c__Actinomycetia; o__Corynebacteriales; f__Corynebacteriaceae; g__Corynebacterium; s__Corynebacterium_kefirresidentii
k__Bacteria; p__Actinobacteria; c__Actinomycetia; o__Corynebacteriales; f__Corynebacteriaceae; g__Corynebacterium; s__Corynebacterium_kroppenstedtii
k__Bacteria; p__Actinobacteria; c__Actinomycetia; o__Corynebacteriales; f__Corynebacteriaceae; g__Corynebacterium; s__Corynebacterium_kutscheri
k__Bacteria; p__Actinobacteria; c__Actinomycetia; o__Corynebacteriales; f__Corynebacteriaceae; g__Corynebacterium; s__Corynebacterium_lactis
k__Bacteria; p__Actinobacteria; c__Actinomycetia; o__Corynebacteriales; f__Corynebacteriaceae; g__Corynebacterium; s__Corynebacterium_lipophiloflavum
k__Bacteria; p__Actinobacteria; c__Actinomycetia; o__Corynebacteriales; f__Corynebacteriaceae; g__Corynebacterium; s__Corynebacterium_lowii
k__Bacteria; p__Actinobacteria; c__Actinomycetia; o__Corynebacteriales; f__Corynebacteriaceae; g__Corynebacterium; s__Corynebacterium_lubricantis
k__Bacteria; p__Actinobacteria; c__Actinomycetia; o__Corynebacteriales; f__Corynebacteriaceae; g__Corynebacterium; s__Corynebacterium_macginleyi
k__Bacteria; p__Actinobacteria; c__Actinomycetia; o__Corynebacteriales; f__Corynebacteriaceae; g__Corynebacterium; s__Corynebacterium_maris
k__Bacteria; p__Actinobacteria; c__Actinomycetia; o__Corynebacteriales; f__Corynebacteriaceae; g__Corynebacterium; s__Corynebacterium_massiliense
k__Bacteria; p__Actinobacteria; c__Actinomycetia; o__Corynebacteriales; f__Corynebacteriaceae; g__Corynebacterium; s__Corynebacterium_mastitidis
k__Bacteria; p__Actinobacteria; c__Actinomycetia; o__Corynebacteriales; f__Corynebacteriaceae; g__Corynebacterium; s__Corynebacterium_matruchotii
k__Bacteria; p__Actinobacteria; c__Actinomycetia; o__Corynebacteriales; f__Corynebacteriaceae; g__Corynebacterium; s__Corynebacterium_minutissimum
k__Bacteria; p__Actinobacteria; c__Actinomycetia; o__Corynebacteriales; f__Corynebacteriaceae; g__Corynebacterium; s__Corynebacterium_mustelae
k__Bacteria; p__Actinobacteria; c__Actinomycetia; o__Corynebacteriales; f__Corynebacteriaceae; g__Corynebacterium; s__Corynebacterium_mycetoides
k__Bacteria; p__Actinobacteria; c__Actinomycetia; o__Corynebacteriales; f__Corynebacteriaceae; g__Corynebacterium; s__Corynebacterium_neomassiliense
k__Bacteria; p__Actinobacteria; c__Actinomycetia; o__Corynebacteriales; f__Corynebacteriaceae; g__Corynebacterium; s__Corynebacterium_nuruki
k__Bacteria; p__Actinobacteria; c__Actinomycetia; o__Corynebacteriales; f__Corynebacteriaceae; g__Corynebacterium; s__Corynebacterium_oculi
k__Bacteria; p__Actinobacteria; c__Actinomycetia; o__Corynebacteriales; f__Corynebacteriaceae; g__Corynebacterium; s__Corynebacterium_otitidis
k__Bacteria; p__Actinobacteria; c__Actinomycetia; o__Corynebacteriales; f__Corynebacteriaceae; g__Corynebacterium; s__Corynebacterium_pacaense
k__Bacteria; p__Actinobacteria; c__Actinomycetia; o__Corynebacteriales; f__Corynebacteriaceae; g__Corynebacterium; s__Corynebacterium_pelargi
k__Bacteria; p__Actinobacteria; c__Actinomycetia; o__Corynebacteriales; f__Corynebacteriaceae; g__Corynebacterium; s__Corynebacterium_phocae
k__Bacteria; p__Actinobacteria; c__Actinomycetia; o__Corynebacteriales; f__Corynebacteriaceae; g__Corynebacterium; s__Corynebacterium_pilosum
k__Bacteria; p__Actinobacteria; c__Actinomycetia; o__Corynebacteriales; f__Corynebacteriaceae; g__Corynebacterium; s__Corynebacterium_pollutisoli
k__Bacteria; p__Actinobacteria; c__Actinomycetia; o__Corynebacteriales; f__Corynebacteriaceae; g__Corynebacterium; s__Corynebacterium_propinquum
k__Bacteria; p__Actinobacteria; c__Actinomycetia; o__Corynebacteriales; f__Corynebacteriaceae; g__Corynebacterium; s__Corynebacterium_pseudodiphtheriticum
k__Bacteria; p__Actinobacteria; c__Actinomycetia; o__Corynebacteriales; f__Corynebacteriaceae; g__Corynebacterium; s__Corynebacterium_pseudogenitalium
k__Bacteria; p__Actinobacteria; c__Actinomycetia; o__Corynebacteriales; f__Corynebacteriaceae; g__Corynebacterium; s__Corynebacterium_pseudopelargi
k__Bacteria; p__Actinobacteria; c__Actinomycetia; o__Corynebacteriales; f__Corynebacteriaceae; g__Corynebacterium; s__Corynebacterium_pyruviciproducens
k__Bacteria; p__Actinobacteria; c__Actinomycetia; o__Corynebacteriales; f__Corynebacteriaceae; g__Corynebacterium; s__Corynebacterium_renale
k__Bacteria; p__Actinobacteria; c__Actinomycetia; o__Corynebacteriales; f__Corynebacteriaceae; g__Corynebacterium; s__Corynebacterium_resistens
k__Bacteria; p__Actinobacteria; c__Actinomycetia; o__Corynebacteriales; f__Corynebacteriaceae; g__Corynebacterium; s__Corynebacterium_segmentosum
k__Bacteria; p__Actinobacteria; c__Actinomycetia; o__Corynebacteriales; f__Corynebacteriaceae; g__Corynebacterium; s__Corynebacterium_simulans
k__Bacteria; p__Actinobacteria; c__Actinomycetia; o__Corynebacteriales; f__Corynebacteriaceae; g__Corynebacterium; s__Corynebacterium_singulare
k__Bacteria; p__Actinobacteria; c__Actinomycetia; o__Corynebacteriales; f__Corynebacteriaceae; g__Corynebacterium; s__Corynebacterium_sp.
k__Bacteria; p__Actinobacteria; c__Actinomycetia; o__Corynebacteriales; f__Corynebacteriaceae; g__Corynebacterium; s__Corynebacterium_sp._13CS0277
k__Bacteria; p__Actinobacteria; c__Actinomycetia; o__Corynebacteriales; f__Corynebacteriaceae; g__Corynebacterium; s__Corynebacterium_sp._BCW_4722
k__Bacteria; p__Actinobacteria; c__Actinomycetia; o__Corynebacteriales; f__Corynebacteriaceae; g__Corynebacterium; s__Corynebacterium_sp._CMW7794
k__Bacteria; p__Actinobacteria; c__Actinomycetia; o__Corynebacteriales; f__Corynebacteriaceae; g__Corynebacterium; s__Corynebacterium_sp._CNJ_954
k__Bacteria; p__Actinobacteria; c__Actinomycetia; o__Corynebacteriales; f__Corynebacteriaceae; g__Corynebacterium; s__Corynebacterium_sp._DNF00584
k__Bacteria; p__Actinobacteria; c__Actinomycetia; o__Corynebacteriales; f__Corynebacteriaceae; g__Corynebacterium; s__Corynebacterium_sp._EPI_003_04_2554_SCH2473622
k__Bacteria; p__Actinobacteria; c__Actinomycetia; o__Corynebacteriales; f__Corynebacteriaceae; g__Corynebacterium; s__Corynebacterium_sp._HMSC036E10
k__Bacteria; p__Actinobacteria; c__Actinomycetia; o__Corynebacteriales; f__Corynebacteriaceae; g__Corynebacterium; s__Corynebacterium_sp._HMSC04H06
k__Bacteria; p__Actinobacteria; c__Actinomycetia; o__Corynebacteriales; f__Corynebacteriaceae; g__Corynebacterium; s__Corynebacterium_sp._HMSC055D05
k__Bacteria; p__Actinobacteria; c__Actinomycetia; o__Corynebacteriales; f__Corynebacteriaceae; g__Corynebacterium; s__Corynebacterium_sp._HMSC05E07
k__Bacteria; p__Actinobacteria; c__Actinomycetia; o__Corynebacteriales; f__Corynebacteriaceae; g__Corynebacterium; s__Corynebacterium_sp._HMSC062A03
k__Bacteria; p__Actinobacteria; c__Actinomycetia; o__Corynebacteriales; f__Corynebacteriaceae; g__Corynebacterium; s__Corynebacterium_sp._HMSC063F04
k__Bacteria; p__Actinobacteria; c__Actinomycetia; o__Corynebacteriales; f__Corynebacteriaceae; g__Corynebacterium; s__Corynebacterium_sp._HMSC065A05
k__Bacteria; p__Actinobacteria; c__Actinomycetia; o__Corynebacteriales; f__Corynebacteriaceae; g__Corynebacterium; s__Corynebacterium_sp._HMSC067D03
k__Bacteria; p__Actinobacteria; c__Actinomycetia; o__Corynebacteriales; f__Corynebacteriaceae; g__Corynebacterium; s__Corynebacterium_sp._HMSC070H05
k__Bacteria; p__Actinobacteria; c__Actinomycetia; o__Corynebacteriales; f__Corynebacteriaceae; g__Corynebacterium; s__Corynebacterium_sp._HMSC071B10
k__Bacteria; p__Actinobacteria; c__Actinomycetia; o__Corynebacteriales; f__Corynebacteriaceae; g__Corynebacterium; s__Corynebacterium_sp._HMSC072A04
k__Bacteria; p__Actinobacteria; c__Actinomycetia; o__Corynebacteriales; f__Corynebacteriaceae; g__Corynebacterium; s__Corynebacterium_sp._HMSC074A01
k__Bacteria; p__Actinobacteria; c__Actinomycetia; o__Corynebacteriales; f__Corynebacteriaceae; g__Corynebacterium; s__Corynebacterium_sp._HMSC074C01
k__Bacteria; p__Actinobacteria; c__Actinomycetia; o__Corynebacteriales; f__Corynebacteriaceae; g__Corynebacterium; s__Corynebacterium_sp._HMSC076C10
k__Bacteria; p__Actinobacteria; c__Actinomycetia; o__Corynebacteriales; f__Corynebacteriaceae; g__Corynebacterium; s__Corynebacterium_sp._HMSC077B05
k__Bacteria; p__Actinobacteria; c__Actinomycetia; o__Corynebacteriales; f__Corynebacteriaceae; g__Corynebacterium; s__Corynebacterium_sp._HMSC077C02
k__Bacteria; p__Actinobacteria; c__Actinomycetia; o__Corynebacteriales; f__Corynebacteriaceae; g__Corynebacterium; s__Corynebacterium_sp._HMSC077D03
k__Bacteria; p__Actinobacteria; c__Actinomycetia; o__Corynebacteriales; f__Corynebacteriaceae; g__Corynebacterium; s__Corynebacterium_sp._HMSC078H07
k__Bacteria; p__Actinobacteria; c__Actinomycetia; o__Corynebacteriales; f__Corynebacteriaceae; g__Corynebacterium; s__Corynebacterium_sp._HMSC08A12
k__Bacteria; p__Actinobacteria; c__Actinomycetia; o__Corynebacteriales; f__Corynebacteriaceae; g__Corynebacterium; s__Corynebacterium_sp._HMSC08D02
k__Bacteria; p__Actinobacteria; c__Actinomycetia; o__Corynebacteriales; f__Corynebacteriaceae; g__Corynebacterium; s__Corynebacterium_sp._HMSC28B08
k__Bacteria; p__Actinobacteria; c__Actinomycetia; o__Corynebacteriales; f__Corynebacteriaceae; g__Corynebacterium; s__Corynebacterium_sp._HMSC29G08
k__Bacteria; p__Actinobacteria; c__Actinomycetia; o__Corynebacteriales; f__Corynebacteriaceae; g__Corynebacterium; s__Corynebacterium_sp._HMSC30G07
k__Bacteria; p__Actinobacteria; c__Actinomycetia; o__Corynebacteriales; f__Corynebacteriaceae; g__Corynebacterium; s__Corynebacterium_sp._J010B_136
k__Bacteria; p__Actinobacteria; c__Actinomycetia; o__Corynebacteriales; f__Corynebacteriaceae; g__Corynebacterium; s__Corynebacterium_sp._JB4
k__Bacteria; p__Actinobacteria; c__Actinomycetia; o__Corynebacteriales; f__Corynebacteriaceae; g__Corynebacterium; s__Corynebacterium_sp._NML130628
k__Bacteria; p__Actinobacteria; c__Actinomycetia; o__Corynebacteriales; f__Corynebacteriaceae; g__Corynebacterium; s__Corynebacterium_sp._NML140438
k__Bacteria; p__Actinobacteria; c__Actinomycetia; o__Corynebacteriales; f__Corynebacteriaceae; g__Corynebacterium; s__Corynebacterium_sp._YIM_101343
k__Bacteria; p__Actinobacteria; c__Actinomycetia; o__Corynebacteriales; f__Corynebacteriaceae; g__Corynebacterium; s__Corynebacterium_sphenisci
k__Bacteria; p__Actinobacteria; c__Actinomycetia; o__Corynebacteriales; f__Corynebacteriaceae; g__Corynebacterium; s__Corynebacterium_spheniscorum
k__Bacteria; p__Actinobacteria; c__Actinomycetia; o__Corynebacteriales; f__Corynebacteriaceae; g__Corynebacterium; s__Corynebacterium_sputi
k__Bacteria; p__Actinobacteria; c__Actinomycetia; o__Corynebacteriales; f__Corynebacteriaceae; g__Corynebacterium; s__Corynebacterium_striatum
k__Bacteria; p__Actinobacteria; c__Actinomycetia; o__Corynebacteriales; f__Corynebacteriaceae; g__Corynebacterium; s__Corynebacterium_terpenotabidum
k__Bacteria; p__Actinobacteria; c__Actinomycetia; o__Corynebacteriales; f__Corynebacteriaceae; g__Corynebacterium; s__Corynebacterium_timonense
k__Bacteria; p__Actinobacteria; c__Actinomycetia; o__Corynebacteriales; f__Corynebacteriaceae; g__Corynebacterium; s__Corynebacterium_tuberculostearicum
k__Bacteria; p__Actinobacteria; c__Actinomycetia; o__Corynebacteriales; f__Corynebacteriaceae; g__Corynebacterium; s__Corynebacterium_tuscaniense
k__Bacteria; p__Actinobacteria; c__Actinomycetia; o__Corynebacteriales; f__Corynebacteriaceae; g__Corynebacterium; s__Corynebacterium_ulcerans
k__Bacteria; p__Actinobacteria; c__Actinomycetia; o__Corynebacteriales; f__Corynebacteriaceae; g__Corynebacterium; s__Corynebacterium_ulceribovis
k__Bacteria; p__Actinobacteria; c__Actinomycetia; o__Corynebacteriales; f__Corynebacteriaceae; g__Corynebacterium; s__Corynebacterium_urealyticum
k__Bacteria; p__Actinobacteria; c__Actinomycetia; o__Corynebacteriales; f__Corynebacteriaceae; g__Corynebacterium; s__Corynebacterium_urinipleomorphum
k__Bacteria; p__Actinobacteria; c__Actinomycetia; o__Corynebacteriales; f__Corynebacteriaceae; g__Corynebacterium; s__Corynebacterium_uterequi
k__Bacteria; p__Actinobacteria; c__Actinomycetia; o__Corynebacteriales; f__Corynebacteriaceae; g__Corynebacterium; s__Corynebacterium_variabile
k__Bacteria; p__Actinobacteria; c__Actinomycetia; o__Corynebacteriales; f__Corynebacteriaceae; g__Corynebacterium; s__Corynebacterium_vitaeruminis
k__Bacteria; p__Actinobacteria; c__Actinomycetia; o__Corynebacteriales; f__Corynebacteriaceae; g__Corynebacterium; s__Corynebacterium_xerosis
k__Bacteria; p__Actinobacteria; c__Actinomycetia; o__Corynebacteriales; f__Corynebacteriaceae; g__Corynebacterium; s__Unclassified
k__Bacteria; p__Actinobacteria; c__Actinomycetia; o__Corynebacteriales; f__Corynebacteriaceae; g__Unclassified; s__Corynebacterium_like_bacterium_B27
k__Bacteria; p__Actinobacteria; c__Actinomycetia; o__Corynebacteriales; f__Dietziaceae; g__Dietzia; s__Dietzia_alimentaria
k__Bacteria; p__Actinobacteria; c__Actinomycetia; o__Corynebacteriales; f__Dietziaceae; g__Dietzia; s__Dietzia_cinnamea
k__Bacteria; p__Actinobacteria; c__Actinomycetia; o__Corynebacteriales; f__Dietziaceae; g__Dietzia; s__Dietzia_kunjamensis
k__Bacteria; p__Actinobacteria; c__Actinomycetia; o__Corynebacteriales; f__Dietziaceae; g__Dietzia; s__Dietzia_lutea
k__Bacteria; p__Actinobacteria; c__Actinomycetia; o__Corynebacteriales; f__Dietziaceae; g__Dietzia; s__Dietzia_psychralcaliphila
k__Bacteria; p__Actinobacteria; c__Actinomycetia; o__Corynebacteriales; f__Dietziaceae; g__Dietzia; s__Dietzia_sp._111N12_1
k__Bacteria; p__Actinobacteria; c__Actinomycetia; o__Corynebacteriales; f__Dietziaceae; g__Dietzia; s__Dietzia_sp._UCD_THP
k__Bacteria; p__Actinobacteria; c__Actinomycetia; o__Corynebacteriales; f__Dietziaceae; g__Dietzia; s__Dietzia_sp._WMMA184
k__Bacteria; p__Actinobacteria; c__Actinomycetia; o__Corynebacteriales; f__Dietziaceae; g__Dietzia; s__Dietzia_sp._oral_taxon_368
k__Bacteria; p__Actinobacteria; c__Actinomycetia; o__Corynebacteriales; f__Dietziaceae; g__Dietzia; s__Dietzia_timorensis
k__Bacteria; p__Actinobacteria; c__Actinomycetia; o__Corynebacteriales; f__Dietziaceae; g__Dietzia; s__Unclassified
k__Bacteria; p__Actinobacteria; c__Actinomycetia; o__Corynebacteriales; f__Gordoniaceae; g__Gordonia; s__Gordonia_aichiensis
k__Bacteria; p__Actinobacteria; c__Actinomycetia; o__Corynebacteriales; f__Gordoniaceae; g__Gordonia; s__Gordonia_alkanivorans
k__Bacteria; p__Actinobacteria; c__Actinomycetia; o__Corynebacteriales; f__Gordoniaceae; g__Gordonia; s__Gordonia_amarae
k__Bacteria; p__Actinobacteria; c__Actinomycetia; o__Corynebacteriales; f__Gordoniaceae; g__Gordonia; s__Gordonia_araii
k__Bacteria; p__Actinobacteria; c__Actinomycetia; o__Corynebacteriales; f__Gordoniaceae; g__Gordonia; s__Gordonia_bronchialis
k__Bacteria; p__Actinobacteria; c__Actinomycetia; o__Corynebacteriales; f__Gordoniaceae; g__Gordonia; s__Gordonia_effusa
k__Bacteria; p__Actinobacteria; c__Actinomycetia; o__Corynebacteriales; f__Gordoniaceae; g__Gordonia; s__Gordonia_hirsuta
k__Bacteria; p__Actinobacteria; c__Actinomycetia; o__Corynebacteriales; f__Gordoniaceae; g__Gordonia; s__Gordonia_hydrophobica
k__Bacteria; p__Actinobacteria; c__Actinomycetia; o__Corynebacteriales; f__Gordoniaceae; g__Gordonia; s__Gordonia_insulae
k__Bacteria; p__Actinobacteria; c__Actinomycetia; o__Corynebacteriales; f__Gordoniaceae; g__Gordonia; s__Gordonia_iterans
k__Bacteria; p__Actinobacteria; c__Actinomycetia; o__Corynebacteriales; f__Gordoniaceae; g__Gordonia; s__Gordonia_jacobaea
k__Bacteria; p__Actinobacteria; c__Actinomycetia; o__Corynebacteriales; f__Gordoniaceae; g__Gordonia; s__Gordonia_neofelifaecis
k__Bacteria; p__Actinobacteria; c__Actinomycetia; o__Corynebacteriales; f__Gordoniaceae; g__Gordonia; s__Gordonia_oryzae
k__Bacteria; p__Actinobacteria; c__Actinomycetia; o__Corynebacteriales; f__Gordoniaceae; g__Gordonia; s__Gordonia_otitidis
k__Bacteria; p__Actinobacteria; c__Actinomycetia; o__Corynebacteriales; f__Gordoniaceae; g__Gordonia; s__Gordonia_paraffinivorans
k__Bacteria; p__Actinobacteria; c__Actinomycetia; o__Corynebacteriales; f__Gordoniaceae; g__Gordonia; s__Gordonia_phthalatica
k__Bacteria; p__Actinobacteria; c__Actinomycetia; o__Corynebacteriales; f__Gordoniaceae; g__Gordonia; s__Gordonia_polyisoprenivorans
k__Bacteria; p__Actinobacteria; c__Actinomycetia; o__Corynebacteriales; f__Gordoniaceae; g__Gordonia; s__Gordonia_rhizosphera
k__Bacteria; p__Actinobacteria; c__Actinomycetia; o__Corynebacteriales; f__Gordoniaceae; g__Gordonia; s__Gordonia_rubripertincta
k__Bacteria; p__Actinobacteria; c__Actinomycetia; o__Corynebacteriales; f__Gordoniaceae; g__Gordonia; s__Gordonia_sedimidis
k__Bacteria; p__Actinobacteria; c__Actinomycetia; o__Corynebacteriales; f__Gordoniaceae; g__Gordonia; s__Gordonia_shandongensis
k__Bacteria; p__Actinobacteria; c__Actinomycetia; o__Corynebacteriales; f__Gordoniaceae; g__Gordonia; s__Gordonia_sihwensis
k__Bacteria; p__Actinobacteria; c__Actinomycetia; o__Corynebacteriales; f__Gordoniaceae; g__Gordonia; s__Gordonia_soli
k__Bacteria; p__Actinobacteria; c__Actinomycetia; o__Corynebacteriales; f__Gordoniaceae; g__Gordonia; s__Gordonia_sp.
k__Bacteria; p__Actinobacteria; c__Actinomycetia; o__Corynebacteriales; f__Gordoniaceae; g__Gordonia; s__Gordonia_sp._852002_51296_SCH5728562_b
k__Bacteria; p__Actinobacteria; c__Actinomycetia; o__Corynebacteriales; f__Gordoniaceae; g__Gordonia; s__Gordonia_sp._CNJ_863
k__Bacteria; p__Actinobacteria; c__Actinomycetia; o__Corynebacteriales; f__Gordoniaceae; g__Gordonia; s__Gordonia_sp._HS_NH1
k__Bacteria; p__Actinobacteria; c__Actinomycetia; o__Corynebacteriales; f__Gordoniaceae; g__Gordonia; s__Gordonia_sp._KTR9
k__Bacteria; p__Actinobacteria; c__Actinomycetia; o__Corynebacteriales; f__Gordoniaceae; g__Gordonia; s__Gordonia_sp._NB4_1Y
k__Bacteria; p__Actinobacteria; c__Actinomycetia; o__Corynebacteriales; f__Gordoniaceae; g__Gordonia; s__Gordonia_sp._i37
k__Bacteria; p__Actinobacteria; c__Actinomycetia; o__Corynebacteriales; f__Gordoniaceae; g__Gordonia; s__Gordonia_sputi
k__Bacteria; p__Actinobacteria; c__Actinomycetia; o__Corynebacteriales; f__Gordoniaceae; g__Gordonia; s__Gordonia_terrae
k__Bacteria; p__Actinobacteria; c__Actinomycetia; o__Corynebacteriales; f__Gordoniaceae; g__Gordonia; s__Gordonia_westfalica
k__Bacteria; p__Actinobacteria; c__Actinomycetia; o__Corynebacteriales; f__Gordoniaceae; g__Gordonia; s__Unclassified
k__Bacteria; p__Actinobacteria; c__Actinomycetia; o__Corynebacteriales; f__Gordoniaceae; g__Jongsikchunia; s__Jongsikchunia_kroppenstedtii
k__Bacteria; p__Actinobacteria; c__Actinomycetia; o__Corynebacteriales; f__Gordoniaceae; g__Millisia; s__Millisia_brevis
k__Bacteria; p__Actinobacteria; c__Actinomycetia; o__Corynebacteriales; f__Gordoniaceae; g__Skermania; s__Skermania_piniformis
k__Bacteria; p__Actinobacteria; c__Actinomycetia; o__Corynebacteriales; f__Lawsonellaceae; g__Lawsonella; s__Lawsonella_clevelandensis
k__Bacteria; p__Actinobacteria; c__Actinomycetia; o__Corynebacteriales; f__Mycobacteriaceae; g__Hoyosella; s__Hoyosella_altamirensis
k__Bacteria; p__Actinobacteria; c__Actinomycetia; o__Corynebacteriales; f__Mycobacteriaceae; g__Hoyosella; s__Hoyosella_subflava
k__Bacteria; p__Actinobacteria; c__Actinomycetia; o__Corynebacteriales; f__Mycobacteriaceae; g__Mycobacterium; s__Mycobacterium_alsense
k__Bacteria; p__Actinobacteria; c__Actinomycetia; o__Corynebacteriales; f__Mycobacteriaceae; g__Mycobacterium; s__Mycobacterium_angelicum
k__Bacteria; p__Actinobacteria; c__Actinomycetia; o__Corynebacteriales; f__Mycobacteriaceae; g__Mycobacterium; s__Mycobacterium_aquaticum
k__Bacteria; p__Actinobacteria; c__Actinomycetia; o__Corynebacteriales; f__Mycobacteriaceae; g__Mycobacterium; s__Mycobacterium_asiaticum
k__Bacteria; p__Actinobacteria; c__Actinomycetia; o__Corynebacteriales; f__Mycobacteriaceae; g__Mycobacterium; s__Mycobacterium_attenuatum
k__Bacteria; p__Actinobacteria; c__Actinomycetia; o__Corynebacteriales; f__Mycobacteriaceae; g__Mycobacterium; s__Mycobacterium_avium
k__Bacteria; p__Actinobacteria; c__Actinomycetia; o__Corynebacteriales; f__Mycobacteriaceae; g__Mycobacterium; s__Mycobacterium_basiliense
k__Bacteria; p__Actinobacteria; c__Actinomycetia; o__Corynebacteriales; f__Mycobacteriaceae; g__Mycobacterium; s__Mycobacterium_bohemicum
k__Bacteria; p__Actinobacteria; c__Actinomycetia; o__Corynebacteriales; f__Mycobacteriaceae; g__Mycobacterium; s__Mycobacterium_bourgelatii
k__Bacteria; p__Actinobacteria; c__Actinomycetia; o__Corynebacteriales; f__Mycobacteriaceae; g__Mycobacterium; s__Mycobacterium_colombiense
k__Bacteria; p__Actinobacteria; c__Actinomycetia; o__Corynebacteriales; f__Mycobacteriaceae; g__Mycobacterium; s__Mycobacterium_conspicuum
k__Bacteria; p__Actinobacteria; c__Actinomycetia; o__Corynebacteriales; f__Mycobacteriaceae; g__Mycobacterium; s__Mycobacterium_decipiens
k__Bacteria; p__Actinobacteria; c__Actinomycetia; o__Corynebacteriales; f__Mycobacteriaceae; g__Mycobacterium; s__Mycobacterium_diernhoferi
k__Bacteria; p__Actinobacteria; c__Actinomycetia; o__Corynebacteriales; f__Mycobacteriaceae; g__Mycobacterium; s__Mycobacterium_europaeum
k__Bacteria; p__Actinobacteria; c__Actinomycetia; o__Corynebacteriales; f__Mycobacteriaceae; g__Mycobacterium; s__Mycobacterium_fragae
k__Bacteria; p__Actinobacteria; c__Actinomycetia; o__Corynebacteriales; f__Mycobacteriaceae; g__Mycobacterium; s__Mycobacterium_goodii
k__Bacteria; p__Actinobacteria; c__Actinomycetia; o__Corynebacteriales; f__Mycobacteriaceae; g__Mycobacterium; s__Mycobacterium_gordonae
k__Bacteria; p__Actinobacteria; c__Actinomycetia; o__Corynebacteriales; f__Mycobacteriaceae; g__Mycobacterium; s__Mycobacterium_grossiae
k__Bacteria; p__Actinobacteria; c__Actinomycetia; o__Corynebacteriales; f__Mycobacteriaceae; g__Mycobacterium; s__Mycobacterium_haemophilum
k__Bacteria; p__Actinobacteria; c__Actinomycetia; o__Corynebacteriales; f__Mycobacteriaceae; g__Mycobacterium; s__Mycobacterium_heckeshornense
k__Bacteria; p__Actinobacteria; c__Actinomycetia; o__Corynebacteriales; f__Mycobacteriaceae; g__Mycobacterium; s__Mycobacterium_heraklionense
k__Bacteria; p__Actinobacteria; c__Actinomycetia; o__Corynebacteriales; f__Mycobacteriaceae; g__Mycobacterium; s__Mycobacterium_interjectum
k__Bacteria; p__Actinobacteria; c__Actinomycetia; o__Corynebacteriales; f__Mycobacteriaceae; g__Mycobacterium; s__Mycobacterium_intermedium
k__Bacteria; p__Actinobacteria; c__Actinomycetia; o__Corynebacteriales; f__Mycobacteriaceae; g__Mycobacterium; s__Mycobacterium_intracellulare
k__Bacteria; p__Actinobacteria; c__Actinomycetia; o__Corynebacteriales; f__Mycobacteriaceae; g__Mycobacterium; s__Mycobacterium_kansasii
k__Bacteria; p__Actinobacteria; c__Actinomycetia; o__Corynebacteriales; f__Mycobacteriaceae; g__Mycobacterium; s__Mycobacterium_koreense
k__Bacteria; p__Actinobacteria; c__Actinomycetia; o__Corynebacteriales; f__Mycobacteriaceae; g__Mycobacterium; s__Mycobacterium_kubicae
k__Bacteria; p__Actinobacteria; c__Actinomycetia; o__Corynebacteriales; f__Mycobacteriaceae; g__Mycobacterium; s__Mycobacterium_kyogaense
k__Bacteria; p__Actinobacteria; c__Actinomycetia; o__Corynebacteriales; f__Mycobacteriaceae; g__Mycobacterium; s__Mycobacterium_kyorinense
k__Bacteria; p__Actinobacteria; c__Actinomycetia; o__Corynebacteriales; f__Mycobacteriaceae; g__Mycobacterium; s__Mycobacterium_lacus
k__Bacteria; p__Actinobacteria; c__Actinomycetia; o__Corynebacteriales; f__Mycobacteriaceae; g__Mycobacterium; s__Mycobacterium_lentiflavum
k__Bacteria; p__Actinobacteria; c__Actinomycetia; o__Corynebacteriales; f__Mycobacteriaceae; g__Mycobacterium; s__Mycobacterium_liflandii
k__Bacteria; p__Actinobacteria; c__Actinomycetia; o__Corynebacteriales; f__Mycobacteriaceae; g__Mycobacterium; s__Mycobacterium_marinum
k__Bacteria; p__Actinobacteria; c__Actinomycetia; o__Corynebacteriales; f__Mycobacteriaceae; g__Mycobacterium; s__Mycobacterium_marseillense
k__Bacteria; p__Actinobacteria; c__Actinomycetia; o__Corynebacteriales; f__Mycobacteriaceae; g__Mycobacterium; s__Mycobacterium_montefiorense
k__Bacteria; p__Actinobacteria; c__Actinomycetia; o__Corynebacteriales; f__Mycobacteriaceae; g__Mycobacterium; s__Mycobacterium_neglectum
k__Bacteria; p__Actinobacteria; c__Actinomycetia; o__Corynebacteriales; f__Mycobacteriaceae; g__Mycobacterium; s__Mycobacterium_numidiamassiliense
k__Bacteria; p__Actinobacteria; c__Actinomycetia; o__Corynebacteriales; f__Mycobacteriaceae; g__Mycobacterium; s__Mycobacterium_palauense
k__Bacteria; p__Actinobacteria; c__Actinomycetia; o__Corynebacteriales; f__Mycobacteriaceae; g__Mycobacterium; s__Mycobacterium_palustre
k__Bacteria; p__Actinobacteria; c__Actinomycetia; o__Corynebacteriales; f__Mycobacteriaceae; g__Mycobacterium; s__Mycobacterium_paraense
k__Bacteria; p__Actinobacteria; c__Actinomycetia; o__Corynebacteriales; f__Mycobacteriaceae; g__Mycobacterium; s__Mycobacterium_paragordonae
k__Bacteria; p__Actinobacteria; c__Actinomycetia; o__Corynebacteriales; f__Mycobacteriaceae; g__Mycobacterium; s__Mycobacterium_parascrofulaceum
k__Bacteria; p__Actinobacteria; c__Actinomycetia; o__Corynebacteriales; f__Mycobacteriaceae; g__Mycobacterium; s__Mycobacterium_paraseoulense
k__Bacteria; p__Actinobacteria; c__Actinomycetia; o__Corynebacteriales; f__Mycobacteriaceae; g__Mycobacterium; s__Mycobacterium_parmense
k__Bacteria; p__Actinobacteria; c__Actinomycetia; o__Corynebacteriales; f__Mycobacteriaceae; g__Mycobacterium; s__Mycobacterium_persicum
k__Bacteria; p__Actinobacteria; c__Actinomycetia; o__Corynebacteriales; f__Mycobacteriaceae; g__Mycobacterium; s__Mycobacterium_porcinum
k__Bacteria; p__Actinobacteria; c__Actinomycetia; o__Corynebacteriales; f__Mycobacteriaceae; g__Mycobacterium; s__Mycobacterium_pseudoshottsii
k__Bacteria; p__Actinobacteria; c__Actinomycetia; o__Corynebacteriales; f__Mycobacteriaceae; g__Mycobacterium; s__Mycobacterium_rhizamassiliense
k__Bacteria; p__Actinobacteria; c__Actinomycetia; o__Corynebacteriales; f__Mycobacteriaceae; g__Mycobacterium; s__Mycobacterium_riyadhense
k__Bacteria; p__Actinobacteria; c__Actinomycetia; o__Corynebacteriales; f__Mycobacteriaceae; g__Mycobacterium; s__Mycobacterium_saskatchewanense
k__Bacteria; p__Actinobacteria; c__Actinomycetia; o__Corynebacteriales; f__Mycobacteriaceae; g__Mycobacterium; s__Mycobacterium_shimoidei
k__Bacteria; p__Actinobacteria; c__Actinomycetia; o__Corynebacteriales; f__Mycobacteriaceae; g__Mycobacterium; s__Mycobacterium_simiae
k__Bacteria; p__Actinobacteria; c__Actinomycetia; o__Corynebacteriales; f__Mycobacteriaceae; g__Mycobacterium; s__Mycobacterium_sp.
k__Bacteria; p__Actinobacteria; c__Actinomycetia; o__Corynebacteriales; f__Mycobacteriaceae; g__Mycobacterium; s__Mycobacterium_sp._1245111.1
k__Bacteria; p__Actinobacteria; c__Actinomycetia; o__Corynebacteriales; f__Mycobacteriaceae; g__Mycobacterium; s__Mycobacterium_sp._1274756.6
k__Bacteria; p__Actinobacteria; c__Actinomycetia; o__Corynebacteriales; f__Mycobacteriaceae; g__Mycobacterium; s__Mycobacterium_sp._1274761.0
k__Bacteria; p__Actinobacteria; c__Actinomycetia; o__Corynebacteriales; f__Mycobacteriaceae; g__Mycobacterium; s__Mycobacterium_sp._141
k__Bacteria; p__Actinobacteria; c__Actinomycetia; o__Corynebacteriales; f__Mycobacteriaceae; g__Mycobacterium; s__Mycobacterium_sp._1423905.2
k__Bacteria; p__Actinobacteria; c__Actinomycetia; o__Corynebacteriales; f__Mycobacteriaceae; g__Mycobacterium; s__Mycobacterium_sp._155
k__Bacteria; p__Actinobacteria; c__Actinomycetia; o__Corynebacteriales; f__Mycobacteriaceae; g__Mycobacterium; s__Mycobacterium_sp._365mftsu
k__Bacteria; p__Actinobacteria; c__Actinomycetia; o__Corynebacteriales; f__Mycobacteriaceae; g__Mycobacterium; s__Mycobacterium_sp._852002_51057_SCH5723018
k__Bacteria; p__Actinobacteria; c__Actinomycetia; o__Corynebacteriales; f__Mycobacteriaceae; g__Mycobacterium; s__Mycobacterium_sp._852002_51152_SCH6134967
k__Bacteria; p__Actinobacteria; c__Actinomycetia; o__Corynebacteriales; f__Mycobacteriaceae; g__Mycobacterium; s__Mycobacterium_sp._852002_51163_SCH5372311
k__Bacteria; p__Actinobacteria; c__Actinomycetia; o__Corynebacteriales; f__Mycobacteriaceae; g__Mycobacterium; s__Mycobacterium_sp._852013_50091_SCH5140682
k__Bacteria; p__Actinobacteria; c__Actinomycetia; o__Corynebacteriales; f__Mycobacteriaceae; g__Mycobacterium; s__Mycobacterium_sp._852013_51886_SCH5428379
k__Bacteria; p__Actinobacteria; c__Actinomycetia; o__Corynebacteriales; f__Mycobacteriaceae; g__Mycobacterium; s__Mycobacterium_sp._88mf
k__Bacteria; p__Actinobacteria; c__Actinomycetia; o__Corynebacteriales; f__Mycobacteriaceae; g__Mycobacterium; s__Mycobacterium_sp._ACS1612
k__Bacteria; p__Actinobacteria; c__Actinomycetia; o__Corynebacteriales; f__Mycobacteriaceae; g__Mycobacterium; s__Mycobacterium_sp._ACS4331
k__Bacteria; p__Actinobacteria; c__Actinomycetia; o__Corynebacteriales; f__Mycobacteriaceae; g__Mycobacterium; s__Mycobacterium_sp._AT1
k__Bacteria; p__Actinobacteria; c__Actinomycetia; o__Corynebacteriales; f__Mycobacteriaceae; g__Mycobacterium; s__Mycobacterium_sp._BK558
k__Bacteria; p__Actinobacteria; c__Actinomycetia; o__Corynebacteriales; f__Mycobacteriaceae; g__Mycobacterium; s__Mycobacterium_sp._D16Q14
k__Bacteria; p__Actinobacteria; c__Actinomycetia; o__Corynebacteriales; f__Mycobacteriaceae; g__Mycobacterium; s__Mycobacterium_sp._D16R12
k__Bacteria; p__Actinobacteria; c__Actinomycetia; o__Corynebacteriales; f__Mycobacteriaceae; g__Mycobacterium; s__Mycobacterium_sp._D16R24
k__Bacteria; p__Actinobacteria; c__Actinomycetia; o__Corynebacteriales; f__Mycobacteriaceae; g__Mycobacterium; s__Mycobacterium_sp._D17A2
k__Bacteria; p__Actinobacteria; c__Actinomycetia; o__Corynebacteriales; f__Mycobacteriaceae; g__Mycobacterium; s__Mycobacterium_sp._E2327
k__Bacteria; p__Actinobacteria; c__Actinomycetia; o__Corynebacteriales; f__Mycobacteriaceae; g__Mycobacterium; s__Mycobacterium_sp._E2733
k__Bacteria; p__Actinobacteria; c__Actinomycetia; o__Corynebacteriales; f__Mycobacteriaceae; g__Mycobacterium; s__Mycobacterium_sp._E3198
k__Bacteria; p__Actinobacteria; c__Actinomycetia; o__Corynebacteriales; f__Mycobacteriaceae; g__Mycobacterium; s__Mycobacterium_sp._E3247
k__Bacteria; p__Actinobacteria; c__Actinomycetia; o__Corynebacteriales; f__Mycobacteriaceae; g__Mycobacterium; s__Mycobacterium_sp._E3298
k__Bacteria; p__Actinobacteria; c__Actinomycetia; o__Corynebacteriales; f__Mycobacteriaceae; g__Mycobacterium; s__Mycobacterium_sp._E740
k__Bacteria; p__Actinobacteria; c__Actinomycetia; o__Corynebacteriales; f__Mycobacteriaceae; g__Mycobacterium; s__Mycobacterium_sp._E787
k__Bacteria; p__Actinobacteria; c__Actinomycetia; o__Corynebacteriales; f__Mycobacteriaceae; g__Mycobacterium; s__Mycobacterium_sp._E796
k__Bacteria; p__Actinobacteria; c__Actinomycetia; o__Corynebacteriales; f__Mycobacteriaceae; g__Mycobacterium; s__Mycobacterium_sp._EPG1
k__Bacteria; p__Actinobacteria; c__Actinomycetia; o__Corynebacteriales; f__Mycobacteriaceae; g__Mycobacterium; s__Mycobacterium_sp._EPa45
k__Bacteria; p__Actinobacteria; c__Actinomycetia; o__Corynebacteriales; f__Mycobacteriaceae; g__Mycobacterium; s__Mycobacterium_sp._GA_1199
k__Bacteria; p__Actinobacteria; c__Actinomycetia; o__Corynebacteriales; f__Mycobacteriaceae; g__Mycobacterium; s__Mycobacterium_sp._GA_1841
k__Bacteria; p__Actinobacteria; c__Actinomycetia; o__Corynebacteriales; f__Mycobacteriaceae; g__Mycobacterium; s__Mycobacterium_sp._GA_2829
k__Bacteria; p__Actinobacteria; c__Actinomycetia; o__Corynebacteriales; f__Mycobacteriaceae; g__Mycobacterium; s__Mycobacterium_sp._IS_1742
k__Bacteria; p__Actinobacteria; c__Actinomycetia; o__Corynebacteriales; f__Mycobacteriaceae; g__Mycobacterium; s__Mycobacterium_sp._IS_3022
k__Bacteria; p__Actinobacteria; c__Actinomycetia; o__Corynebacteriales; f__Mycobacteriaceae; g__Mycobacterium; s__Mycobacterium_sp._ITM_2016_00316
k__Bacteria; p__Actinobacteria; c__Actinomycetia; o__Corynebacteriales; f__Mycobacteriaceae; g__Mycobacterium; s__Mycobacterium_sp._ITM_2016_00317
k__Bacteria; p__Actinobacteria; c__Actinomycetia; o__Corynebacteriales; f__Mycobacteriaceae; g__Mycobacterium; s__Mycobacterium_sp._ITM_2016_00318
k__Bacteria; p__Actinobacteria; c__Actinomycetia; o__Corynebacteriales; f__Mycobacteriaceae; g__Mycobacterium; s__Mycobacterium_sp._ITM_2017_0098
k__Bacteria; p__Actinobacteria; c__Actinomycetia; o__Corynebacteriales; f__Mycobacteriaceae; g__Mycobacterium; s__Mycobacterium_sp._JS623
k__Bacteria; p__Actinobacteria; c__Actinomycetia; o__Corynebacteriales; f__Mycobacteriaceae; g__Mycobacterium; s__Mycobacterium_sp._M26
k__Bacteria; p__Actinobacteria; c__Actinomycetia; o__Corynebacteriales; f__Mycobacteriaceae; g__Mycobacterium; s__Mycobacterium_sp._MCS
k__Bacteria; p__Actinobacteria; c__Actinomycetia; o__Corynebacteriales; f__Mycobacteriaceae; g__Mycobacterium; s__Mycobacterium_sp._MFM001
k__Bacteria; p__Actinobacteria; c__Actinomycetia; o__Corynebacteriales; f__Mycobacteriaceae; g__Mycobacterium; s__Mycobacterium_sp._MS1601
k__Bacteria; p__Actinobacteria; c__Actinomycetia; o__Corynebacteriales; f__Mycobacteriaceae; g__Mycobacterium; s__Mycobacterium_sp._NAZ190054
k__Bacteria; p__Actinobacteria; c__Actinomycetia; o__Corynebacteriales; f__Mycobacteriaceae; g__Mycobacterium; s__Mycobacterium_sp._P7213
k__Bacteria; p__Actinobacteria; c__Actinomycetia; o__Corynebacteriales; f__Mycobacteriaceae; g__Mycobacterium; s__Mycobacterium_sp._QGD_101
k__Bacteria; p__Actinobacteria; c__Actinomycetia; o__Corynebacteriales; f__Mycobacteriaceae; g__Mycobacterium; s__Mycobacterium_sp._Root135
k__Bacteria; p__Actinobacteria; c__Actinomycetia; o__Corynebacteriales; f__Mycobacteriaceae; g__Mycobacterium; s__Mycobacterium_sp._Root265
k__Bacteria; p__Actinobacteria; c__Actinomycetia; o__Corynebacteriales; f__Mycobacteriaceae; g__Mycobacterium; s__Mycobacterium_sp._SP_6446
k__Bacteria; p__Actinobacteria; c__Actinomycetia; o__Corynebacteriales; f__Mycobacteriaceae; g__Mycobacterium; s__Mycobacterium_sp._ST_F2
k__Bacteria; p__Actinobacteria; c__Actinomycetia; o__Corynebacteriales; f__Mycobacteriaceae; g__Mycobacterium; s__Mycobacterium_sp._SWH_M1
k__Bacteria; p__Actinobacteria; c__Actinomycetia; o__Corynebacteriales; f__Mycobacteriaceae; g__Mycobacterium; s__Mycobacterium_sp._SWH_M5
k__Bacteria; p__Actinobacteria; c__Actinomycetia; o__Corynebacteriales; f__Mycobacteriaceae; g__Mycobacterium; s__Mycobacterium_sp._Soil538
k__Bacteria; p__Actinobacteria; c__Actinomycetia; o__Corynebacteriales; f__Mycobacteriaceae; g__Mycobacterium; s__Mycobacterium_sp._UM_WGJ
k__Bacteria; p__Actinobacteria; c__Actinomycetia; o__Corynebacteriales; f__Mycobacteriaceae; g__Mycobacterium; s__Mycobacterium_sp._UM_WWY
k__Bacteria; p__Actinobacteria; c__Actinomycetia; o__Corynebacteriales; f__Mycobacteriaceae; g__Mycobacterium; s__Mycobacterium_sp._UNC267MFSha1.1M11
k__Bacteria; p__Actinobacteria; c__Actinomycetia; o__Corynebacteriales; f__Mycobacteriaceae; g__Mycobacterium; s__Mycobacterium_sp._UNC280MFTsu5.1
k__Bacteria; p__Actinobacteria; c__Actinomycetia; o__Corynebacteriales; f__Mycobacteriaceae; g__Mycobacterium; s__Mycobacterium_sp._URHB0044
k__Bacteria; p__Actinobacteria; c__Actinomycetia; o__Corynebacteriales; f__Mycobacteriaceae; g__Mycobacterium; s__Mycobacterium_sp._WY10
k__Bacteria; p__Actinobacteria; c__Actinomycetia; o__Corynebacteriales; f__Mycobacteriaceae; g__Mycobacterium; s__Mycobacterium_sp._YC_RL4
k__Bacteria; p__Actinobacteria; c__Actinomycetia; o__Corynebacteriales; f__Mycobacteriaceae; g__Mycobacterium; s__Mycobacterium_sp._YR782
k__Bacteria; p__Actinobacteria; c__Actinomycetia; o__Corynebacteriales; f__Mycobacteriaceae; g__Mycobacterium; s__Mycobacterium_sp._djl_10
k__Bacteria; p__Actinobacteria; c__Actinomycetia; o__Corynebacteriales; f__Mycobacteriaceae; g__Mycobacterium; s__Mycobacterium_sp._shizuoka_1
k__Bacteria; p__Actinobacteria; c__Actinomycetia; o__Corynebacteriales; f__Mycobacteriaceae; g__Mycobacterium; s__Mycobacterium_szulgai
k__Bacteria; p__Actinobacteria; c__Actinomycetia; o__Corynebacteriales; f__Mycobacteriaceae; g__Mycobacterium; s__Mycobacterium_talmoniae
k__Bacteria; p__Actinobacteria; c__Actinomycetia; o__Corynebacteriales; f__Mycobacteriaceae; g__Mycobacterium; s__Mycobacterium_terramassiliense
k__Bacteria; p__Actinobacteria; c__Actinomycetia; o__Corynebacteriales; f__Mycobacteriaceae; g__Mycobacterium; s__Mycobacterium_tuberculosis
k__Bacteria; p__Actinobacteria; c__Actinomycetia; o__Corynebacteriales; f__Mycobacteriaceae; g__Mycobacterium; s__Mycobacterium_ulcerans
k__Bacteria; p__Actinobacteria; c__Actinomycetia; o__Corynebacteriales; f__Mycobacteriaceae; g__Mycobacterium; s__Mycobacterium_vulneris
k__Bacteria; p__Actinobacteria; c__Actinomycetia; o__Corynebacteriales; f__Mycobacteriaceae; g__Mycobacterium; s__Mycobacterium_xenopi
k__Bacteria; p__Actinobacteria; c__Actinomycetia; o__Corynebacteriales; f__Mycobacteriaceae; g__Mycobacterium; s__Unclassified
k__Bacteria; p__Actinobacteria; c__Actinomycetia; o__Corynebacteriales; f__Mycobacteriaceae; g__Mycobacterium; s__uncultured_Mycobacterium_sp.
k__Bacteria; p__Actinobacteria; c__Actinomycetia; o__Corynebacteriales; f__Mycobacteriaceae; g__Mycobacteroides; s__Mycobacteroides_abscessus
k__Bacteria; p__Actinobacteria; c__Actinomycetia; o__Corynebacteriales; f__Mycobacteriaceae; g__Mycobacteroides; s__Mycobacteroides_chelonae
k__Bacteria; p__Actinobacteria; c__Actinomycetia; o__Corynebacteriales; f__Mycobacteriaceae; g__Mycobacteroides; s__Mycobacteroides_immunogenum
k__Bacteria; p__Actinobacteria; c__Actinomycetia; o__Corynebacteriales; f__Mycobacteriaceae; g__Mycobacteroides; s__Mycobacteroides_salmoniphilum
k__Bacteria; p__Actinobacteria; c__Actinomycetia; o__Corynebacteriales; f__Mycobacteriaceae; g__Mycobacteroides; s__Mycobacteroides_saopaulense
k__Bacteria; p__Actinobacteria; c__Actinomycetia; o__Corynebacteriales; f__Mycobacteriaceae; g__Mycobacteroides; s__Unclassified
k__Bacteria; p__Actinobacteria; c__Actinomycetia; o__Corynebacteriales; f__Mycobacteriaceae; g__Mycobacteroides; s__[Mycobacterium]_stephanolepidis
k__Bacteria; p__Actinobacteria; c__Actinomycetia; o__Corynebacteriales; f__Mycobacteriaceae; g__Mycolicibacter; s__Mycolicibacter_icosiumassiliensis
k__Bacteria; p__Actinobacteria; c__Actinomycetia; o__Corynebacteriales; f__Mycobacteriaceae; g__Mycolicibacter; s__Mycolicibacter_kumamotonensis
k__Bacteria; p__Actinobacteria; c__Actinomycetia; o__Corynebacteriales; f__Mycobacteriaceae; g__Mycolicibacter; s__Mycolicibacter_nonchromogenicus
k__Bacteria; p__Actinobacteria; c__Actinomycetia; o__Corynebacteriales; f__Mycobacteriaceae; g__Mycolicibacter; s__Mycolicibacter_senuensis
k__Bacteria; p__Actinobacteria; c__Actinomycetia; o__Corynebacteriales; f__Mycobacteriaceae; g__Mycolicibacter; s__Mycolicibacter_sinensis
k__Bacteria; p__Actinobacteria; c__Actinomycetia; o__Corynebacteriales; f__Mycobacteriaceae; g__Mycolicibacter; s__Mycolicibacter_terrae
k__Bacteria; p__Actinobacteria; c__Actinomycetia; o__Corynebacteriales; f__Mycobacteriaceae; g__Mycolicibacter; s__Unclassified
k__Bacteria; p__Actinobacteria; c__Actinomycetia; o__Corynebacteriales; f__Mycobacteriaceae; g__Mycolicibacterium; s__Mycolicibacterium_agri
k__Bacteria; p__Actinobacteria; c__Actinomycetia; o__Corynebacteriales; f__Mycobacteriaceae; g__Mycolicibacterium; s__Mycolicibacterium_aichiense
k__Bacteria; p__Actinobacteria; c__Actinomycetia; o__Corynebacteriales; f__Mycobacteriaceae; g__Mycolicibacterium; s__Mycolicibacterium_aromaticivorans
k__Bacteria; p__Actinobacteria; c__Actinomycetia; o__Corynebacteriales; f__Mycobacteriaceae; g__Mycolicibacterium; s__Mycolicibacterium_aurum
k__Bacteria; p__Actinobacteria; c__Actinomycetia; o__Corynebacteriales; f__Mycobacteriaceae; g__Mycolicibacterium; s__Mycolicibacterium_bacteremicum
k__Bacteria; p__Actinobacteria; c__Actinomycetia; o__Corynebacteriales; f__Mycobacteriaceae; g__Mycolicibacterium; s__Mycolicibacterium_boenickei
k__Bacteria; p__Actinobacteria; c__Actinomycetia; o__Corynebacteriales; f__Mycobacteriaceae; g__Mycolicibacterium; s__Mycolicibacterium_brisbanense
k__Bacteria; p__Actinobacteria; c__Actinomycetia; o__Corynebacteriales; f__Mycobacteriaceae; g__Mycolicibacterium; s__Mycolicibacterium_brumae
k__Bacteria; p__Actinobacteria; c__Actinomycetia; o__Corynebacteriales; f__Mycobacteriaceae; g__Mycolicibacterium; s__Mycolicibacterium_canariasense
k__Bacteria; p__Actinobacteria; c__Actinomycetia; o__Corynebacteriales; f__Mycobacteriaceae; g__Mycolicibacterium; s__Mycolicibacterium_celeriflavum
k__Bacteria; p__Actinobacteria; c__Actinomycetia; o__Corynebacteriales; f__Mycobacteriaceae; g__Mycolicibacterium; s__Mycolicibacterium_chitae
k__Bacteria; p__Actinobacteria; c__Actinomycetia; o__Corynebacteriales; f__Mycobacteriaceae; g__Mycolicibacterium; s__Mycolicibacterium_chlorophenolicum
k__Bacteria; p__Actinobacteria; c__Actinomycetia; o__Corynebacteriales; f__Mycobacteriaceae; g__Mycolicibacterium; s__Mycolicibacterium_conceptionense
k__Bacteria; p__Actinobacteria; c__Actinomycetia; o__Corynebacteriales; f__Mycobacteriaceae; g__Mycolicibacterium; s__Mycolicibacterium_duvalii
k__Bacteria; p__Actinobacteria; c__Actinomycetia; o__Corynebacteriales; f__Mycobacteriaceae; g__Mycolicibacterium; s__Mycolicibacterium_elephantis
k__Bacteria; p__Actinobacteria; c__Actinomycetia; o__Corynebacteriales; f__Mycobacteriaceae; g__Mycolicibacterium; s__Mycolicibacterium_flavescens
k__Bacteria; p__Actinobacteria; c__Actinomycetia; o__Corynebacteriales; f__Mycobacteriaceae; g__Mycolicibacterium; s__Mycolicibacterium_fortuitum
k__Bacteria; p__Actinobacteria; c__Actinomycetia; o__Corynebacteriales; f__Mycobacteriaceae; g__Mycolicibacterium; s__Mycolicibacterium_gilvum
k__Bacteria; p__Actinobacteria; c__Actinomycetia; o__Corynebacteriales; f__Mycobacteriaceae; g__Mycolicibacterium; s__Mycolicibacterium_hassiacum
k__Bacteria; p__Actinobacteria; c__Actinomycetia; o__Corynebacteriales; f__Mycobacteriaceae; g__Mycolicibacterium; s__Mycolicibacterium_houstonense
k__Bacteria; p__Actinobacteria; c__Actinomycetia; o__Corynebacteriales; f__Mycobacteriaceae; g__Mycolicibacterium; s__Mycolicibacterium_insubricum
k__Bacteria; p__Actinobacteria; c__Actinomycetia; o__Corynebacteriales; f__Mycobacteriaceae; g__Mycolicibacterium; s__Mycolicibacterium_iranicum
k__Bacteria; p__Actinobacteria; c__Actinomycetia; o__Corynebacteriales; f__Mycobacteriaceae; g__Mycolicibacterium; s__Mycolicibacterium_litorale
k__Bacteria; p__Actinobacteria; c__Actinomycetia; o__Corynebacteriales; f__Mycobacteriaceae; g__Mycolicibacterium; s__Mycolicibacterium_llatzerense
k__Bacteria; p__Actinobacteria; c__Actinomycetia; o__Corynebacteriales; f__Mycobacteriaceae; g__Mycolicibacterium; s__Mycolicibacterium_mageritense
k__Bacteria; p__Actinobacteria; c__Actinomycetia; o__Corynebacteriales; f__Mycobacteriaceae; g__Mycolicibacterium; s__Mycolicibacterium_malmesburyense
k__Bacteria; p__Actinobacteria; c__Actinomycetia; o__Corynebacteriales; f__Mycobacteriaceae; g__Mycolicibacterium; s__Mycolicibacterium_moriokaense
k__Bacteria; p__Actinobacteria; c__Actinomycetia; o__Corynebacteriales; f__Mycobacteriaceae; g__Mycolicibacterium; s__Mycolicibacterium_mucogenicum
k__Bacteria; p__Actinobacteria; c__Actinomycetia; o__Corynebacteriales; f__Mycobacteriaceae; g__Mycolicibacterium; s__Mycolicibacterium_neworleansense
k__Bacteria; p__Actinobacteria; c__Actinomycetia; o__Corynebacteriales; f__Mycobacteriaceae; g__Mycolicibacterium; s__Mycolicibacterium_nivoides
k__Bacteria; p__Actinobacteria; c__Actinomycetia; o__Corynebacteriales; f__Mycobacteriaceae; g__Mycolicibacterium; s__Mycolicibacterium_novocastrense
k__Bacteria; p__Actinobacteria; c__Actinomycetia; o__Corynebacteriales; f__Mycobacteriaceae; g__Mycolicibacterium; s__Mycolicibacterium_obuense
k__Bacteria; p__Actinobacteria; c__Actinomycetia; o__Corynebacteriales; f__Mycobacteriaceae; g__Mycolicibacterium; s__Mycolicibacterium_parafortuitum
k__Bacteria; p__Actinobacteria; c__Actinomycetia; o__Corynebacteriales; f__Mycobacteriaceae; g__Mycolicibacterium; s__Mycolicibacterium_peregrinum
k__Bacteria; p__Actinobacteria; c__Actinomycetia; o__Corynebacteriales; f__Mycobacteriaceae; g__Mycolicibacterium; s__Mycolicibacterium_phlei
k__Bacteria; p__Actinobacteria; c__Actinomycetia; o__Corynebacteriales; f__Mycobacteriaceae; g__Mycolicibacterium; s__Mycolicibacterium_rhodesiae
k__Bacteria; p__Actinobacteria; c__Actinomycetia; o__Corynebacteriales; f__Mycobacteriaceae; g__Mycolicibacterium; s__Mycolicibacterium_rutilum
k__Bacteria; p__Actinobacteria; c__Actinomycetia; o__Corynebacteriales; f__Mycobacteriaceae; g__Mycolicibacterium; s__Mycolicibacterium_septicum
k__Bacteria; p__Actinobacteria; c__Actinomycetia; o__Corynebacteriales; f__Mycobacteriaceae; g__Mycolicibacterium; s__Mycolicibacterium_smegmatis
k__Bacteria; p__Actinobacteria; c__Actinomycetia; o__Corynebacteriales; f__Mycobacteriaceae; g__Mycolicibacterium; s__Mycolicibacterium_sp.
k__Bacteria; p__Actinobacteria; c__Actinomycetia; o__Corynebacteriales; f__Mycobacteriaceae; g__Mycolicibacterium; s__Mycolicibacterium_sp._CECT_8783
k__Bacteria; p__Actinobacteria; c__Actinomycetia; o__Corynebacteriales; f__Mycobacteriaceae; g__Mycolicibacterium; s__Mycolicibacterium_sp._NCC_Tsukiji
k__Bacteria; p__Actinobacteria; c__Actinomycetia; o__Corynebacteriales; f__Mycobacteriaceae; g__Mycolicibacterium; s__Mycolicibacterium_sp.__ex_Dasyatis_americana_
k__Bacteria; p__Actinobacteria; c__Actinomycetia; o__Corynebacteriales; f__Mycobacteriaceae; g__Mycolicibacterium; s__Mycolicibacterium_sphagni
k__Bacteria; p__Actinobacteria; c__Actinomycetia; o__Corynebacteriales; f__Mycobacteriaceae; g__Mycolicibacterium; s__Mycolicibacterium_thermoresistibile
k__Bacteria; p__Actinobacteria; c__Actinomycetia; o__Corynebacteriales; f__Mycobacteriaceae; g__Mycolicibacterium; s__Mycolicibacterium_tokaiense
k__Bacteria; p__Actinobacteria; c__Actinomycetia; o__Corynebacteriales; f__Mycobacteriaceae; g__Mycolicibacterium; s__Mycolicibacterium_tusciae
k__Bacteria; p__Actinobacteria; c__Actinomycetia; o__Corynebacteriales; f__Mycobacteriaceae; g__Mycolicibacterium; s__Mycolicibacterium_vaccae
k__Bacteria; p__Actinobacteria; c__Actinomycetia; o__Corynebacteriales; f__Mycobacteriaceae; g__Mycolicibacterium; s__Mycolicibacterium_vanbaalenii
k__Bacteria; p__Actinobacteria; c__Actinomycetia; o__Corynebacteriales; f__Mycobacteriaceae; g__Mycolicibacterium; s__Mycolicibacterium_wolinskyi
k__Bacteria; p__Actinobacteria; c__Actinomycetia; o__Corynebacteriales; f__Mycobacteriaceae; g__Mycolicibacterium; s__Unclassified
k__Bacteria; p__Actinobacteria; c__Actinomycetia; o__Corynebacteriales; f__Mycobacteriaceae; g__Unclassified; s__Unclassified
k__Bacteria; p__Actinobacteria; c__Actinomycetia; o__Corynebacteriales; f__Nocardiaceae; g__Aldersonia; s__Aldersonia_kunmingensis
k__Bacteria; p__Actinobacteria; c__Actinomycetia; o__Corynebacteriales; f__Nocardiaceae; g__Nocardia; s__Nocardia_abscessus
k__Bacteria; p__Actinobacteria; c__Actinomycetia; o__Corynebacteriales; f__Nocardiaceae; g__Nocardia; s__Nocardia_altamirensis
k__Bacteria; p__Actinobacteria; c__Actinomycetia; o__Corynebacteriales; f__Nocardiaceae; g__Nocardia; s__Nocardia_amamiensis
k__Bacteria; p__Actinobacteria; c__Actinomycetia; o__Corynebacteriales; f__Nocardiaceae; g__Nocardia; s__Nocardia_amikacinitolerans
k__Bacteria; p__Actinobacteria; c__Actinomycetia; o__Corynebacteriales; f__Nocardiaceae; g__Nocardia; s__Nocardia_anaemiae
k__Bacteria; p__Actinobacteria; c__Actinomycetia; o__Corynebacteriales; f__Nocardiaceae; g__Nocardia; s__Nocardia_araoensis
k__Bacteria; p__Actinobacteria; c__Actinomycetia; o__Corynebacteriales; f__Nocardiaceae; g__Nocardia; s__Nocardia_arizonensis
k__Bacteria; p__Actinobacteria; c__Actinomycetia; o__Corynebacteriales; f__Nocardiaceae; g__Nocardia; s__Nocardia_asiatica
k__Bacteria; p__Actinobacteria; c__Actinomycetia; o__Corynebacteriales; f__Nocardiaceae; g__Nocardia; s__Nocardia_aurea
k__Bacteria; p__Actinobacteria; c__Actinomycetia; o__Corynebacteriales; f__Nocardiaceae; g__Nocardia; s__Nocardia_beijingensis
k__Bacteria; p__Actinobacteria; c__Actinomycetia; o__Corynebacteriales; f__Nocardiaceae; g__Nocardia; s__Nocardia_brasiliensis
k__Bacteria; p__Actinobacteria; c__Actinomycetia; o__Corynebacteriales; f__Nocardiaceae; g__Nocardia; s__Nocardia_brevicatena
k__Bacteria; p__Actinobacteria; c__Actinomycetia; o__Corynebacteriales; f__Nocardiaceae; g__Nocardia; s__Nocardia_carnea
k__Bacteria; p__Actinobacteria; c__Actinomycetia; o__Corynebacteriales; f__Nocardiaceae; g__Nocardia; s__Nocardia_cerradoensis
k__Bacteria; p__Actinobacteria; c__Actinomycetia; o__Corynebacteriales; f__Nocardiaceae; g__Nocardia; s__Nocardia_concava
k__Bacteria; p__Actinobacteria; c__Actinomycetia; o__Corynebacteriales; f__Nocardiaceae; g__Nocardia; s__Nocardia_coubleae
k__Bacteria; p__Actinobacteria; c__Actinomycetia; o__Corynebacteriales; f__Nocardiaceae; g__Nocardia; s__Nocardia_crassostreae
k__Bacteria; p__Actinobacteria; c__Actinomycetia; o__Corynebacteriales; f__Nocardiaceae; g__Nocardia; s__Nocardia_cyriacigeorgica
k__Bacteria; p__Actinobacteria; c__Actinomycetia; o__Corynebacteriales; f__Nocardiaceae; g__Nocardia; s__Nocardia_donostiensis
k__Bacteria; p__Actinobacteria; c__Actinomycetia; o__Corynebacteriales; f__Nocardiaceae; g__Nocardia; s__Nocardia_exalbida
k__Bacteria; p__Actinobacteria; c__Actinomycetia; o__Corynebacteriales; f__Nocardiaceae; g__Nocardia; s__Nocardia_farcinica
k__Bacteria; p__Actinobacteria; c__Actinomycetia; o__Corynebacteriales; f__Nocardiaceae; g__Nocardia; s__Nocardia_fluminea
k__Bacteria; p__Actinobacteria; c__Actinomycetia; o__Corynebacteriales; f__Nocardiaceae; g__Nocardia; s__Nocardia_fusca
k__Bacteria; p__Actinobacteria; c__Actinomycetia; o__Corynebacteriales; f__Nocardiaceae; g__Nocardia; s__Nocardia_gamkensis
k__Bacteria; p__Actinobacteria; c__Actinomycetia; o__Corynebacteriales; f__Nocardiaceae; g__Nocardia; s__Nocardia_harenae
k__Bacteria; p__Actinobacteria; c__Actinomycetia; o__Corynebacteriales; f__Nocardiaceae; g__Nocardia; s__Nocardia_higoensis
k__Bacteria; p__Actinobacteria; c__Actinomycetia; o__Corynebacteriales; f__Nocardiaceae; g__Nocardia; s__Nocardia_ignorata
k__Bacteria; p__Actinobacteria; c__Actinomycetia; o__Corynebacteriales; f__Nocardiaceae; g__Nocardia; s__Nocardia_inohanensis
k__Bacteria; p__Actinobacteria; c__Actinomycetia; o__Corynebacteriales; f__Nocardiaceae; g__Nocardia; s__Nocardia_jejuensis
k__Bacteria; p__Actinobacteria; c__Actinomycetia; o__Corynebacteriales; f__Nocardiaceae; g__Nocardia; s__Nocardia_jiangxiensis
k__Bacteria; p__Actinobacteria; c__Actinomycetia; o__Corynebacteriales; f__Nocardiaceae; g__Nocardia; s__Nocardia_jinanensis
k__Bacteria; p__Actinobacteria; c__Actinomycetia; o__Corynebacteriales; f__Nocardiaceae; g__Nocardia; s__Nocardia_lijiangensis
k__Bacteria; p__Actinobacteria; c__Actinomycetia; o__Corynebacteriales; f__Nocardiaceae; g__Nocardia; s__Nocardia_mangyaensis
k__Bacteria; p__Actinobacteria; c__Actinomycetia; o__Corynebacteriales; f__Nocardiaceae; g__Nocardia; s__Nocardia_mexicana
k__Bacteria; p__Actinobacteria; c__Actinomycetia; o__Corynebacteriales; f__Nocardiaceae; g__Nocardia; s__Nocardia_miyunensis
k__Bacteria; p__Actinobacteria; c__Actinomycetia; o__Corynebacteriales; f__Nocardiaceae; g__Nocardia; s__Nocardia_neocaledoniensis
k__Bacteria; p__Actinobacteria; c__Actinomycetia; o__Corynebacteriales; f__Nocardiaceae; g__Nocardia; s__Nocardia_niigatensis
k__Bacteria; p__Actinobacteria; c__Actinomycetia; o__Corynebacteriales; f__Nocardiaceae; g__Nocardia; s__Nocardia_niwae
k__Bacteria; p__Actinobacteria; c__Actinomycetia; o__Corynebacteriales; f__Nocardiaceae; g__Nocardia; s__Nocardia_nova
k__Bacteria; p__Actinobacteria; c__Actinomycetia; o__Corynebacteriales; f__Nocardiaceae; g__Nocardia; s__Nocardia_otitidiscaviarum
k__Bacteria; p__Actinobacteria; c__Actinomycetia; o__Corynebacteriales; f__Nocardiaceae; g__Nocardia; s__Nocardia_panacis
k__Bacteria; p__Actinobacteria; c__Actinomycetia; o__Corynebacteriales; f__Nocardiaceae; g__Nocardia; s__Nocardia_pseudobrasiliensis
k__Bacteria; p__Actinobacteria; c__Actinomycetia; o__Corynebacteriales; f__Nocardiaceae; g__Nocardia; s__Nocardia_pseudovaccinii
k__Bacteria; p__Actinobacteria; c__Actinomycetia; o__Corynebacteriales; f__Nocardiaceae; g__Nocardia; s__Nocardia_puris
k__Bacteria; p__Actinobacteria; c__Actinomycetia; o__Corynebacteriales; f__Nocardiaceae; g__Nocardia; s__Nocardia_rhamnosiphila
k__Bacteria; p__Actinobacteria; c__Actinomycetia; o__Corynebacteriales; f__Nocardiaceae; g__Nocardia; s__Nocardia_salmonicida
k__Bacteria; p__Actinobacteria; c__Actinomycetia; o__Corynebacteriales; f__Nocardiaceae; g__Nocardia; s__Nocardia_seriolae
k__Bacteria; p__Actinobacteria; c__Actinomycetia; o__Corynebacteriales; f__Nocardiaceae; g__Nocardia; s__Nocardia_shimofusensis
k__Bacteria; p__Actinobacteria; c__Actinomycetia; o__Corynebacteriales; f__Nocardiaceae; g__Nocardia; s__Nocardia_sp._348MFTsu5.1
k__Bacteria; p__Actinobacteria; c__Actinomycetia; o__Corynebacteriales; f__Nocardiaceae; g__Nocardia; s__Nocardia_sp._BMG111209
k__Bacteria; p__Actinobacteria; c__Actinomycetia; o__Corynebacteriales; f__Nocardiaceae; g__Nocardia; s__Nocardia_sp._BMG51109
k__Bacteria; p__Actinobacteria; c__Actinomycetia; o__Corynebacteriales; f__Nocardiaceae; g__Nocardia; s__Nocardia_sp._CNY236
k__Bacteria; p__Actinobacteria; c__Actinomycetia; o__Corynebacteriales; f__Nocardiaceae; g__Nocardia; s__Nocardia_sp._NRRL_S_836
k__Bacteria; p__Actinobacteria; c__Actinomycetia; o__Corynebacteriales; f__Nocardiaceae; g__Nocardia; s__Nocardia_sp._NRRL_WC_3656
k__Bacteria; p__Actinobacteria; c__Actinomycetia; o__Corynebacteriales; f__Nocardiaceae; g__Nocardia; s__Nocardia_sp._Root136
k__Bacteria; p__Actinobacteria; c__Actinomycetia; o__Corynebacteriales; f__Nocardiaceae; g__Nocardia; s__Nocardia_speluncae
k__Bacteria; p__Actinobacteria; c__Actinomycetia; o__Corynebacteriales; f__Nocardiaceae; g__Nocardia; s__Nocardia_stercoris
k__Bacteria; p__Actinobacteria; c__Actinomycetia; o__Corynebacteriales; f__Nocardiaceae; g__Nocardia; s__Nocardia_suismassiliense
k__Bacteria; p__Actinobacteria; c__Actinomycetia; o__Corynebacteriales; f__Nocardiaceae; g__Nocardia; s__Nocardia_takedensis
k__Bacteria; p__Actinobacteria; c__Actinomycetia; o__Corynebacteriales; f__Nocardiaceae; g__Nocardia; s__Nocardia_tenerifensis
k__Bacteria; p__Actinobacteria; c__Actinomycetia; o__Corynebacteriales; f__Nocardiaceae; g__Nocardia; s__Nocardia_terpenica
k__Bacteria; p__Actinobacteria; c__Actinomycetia; o__Corynebacteriales; f__Nocardiaceae; g__Nocardia; s__Nocardia_testacea
k__Bacteria; p__Actinobacteria; c__Actinomycetia; o__Corynebacteriales; f__Nocardiaceae; g__Nocardia; s__Nocardia_thailandica
k__Bacteria; p__Actinobacteria; c__Actinomycetia; o__Corynebacteriales; f__Nocardiaceae; g__Nocardia; s__Nocardia_transvalensis
k__Bacteria; p__Actinobacteria; c__Actinomycetia; o__Corynebacteriales; f__Nocardiaceae; g__Nocardia; s__Nocardia_uniformis
k__Bacteria; p__Actinobacteria; c__Actinomycetia; o__Corynebacteriales; f__Nocardiaceae; g__Nocardia; s__Nocardia_vaccinii
k__Bacteria; p__Actinobacteria; c__Actinomycetia; o__Corynebacteriales; f__Nocardiaceae; g__Nocardia; s__Nocardia_veterana
k__Bacteria; p__Actinobacteria; c__Actinomycetia; o__Corynebacteriales; f__Nocardiaceae; g__Nocardia; s__Nocardia_vinacea
k__Bacteria; p__Actinobacteria; c__Actinomycetia; o__Corynebacteriales; f__Nocardiaceae; g__Nocardia; s__Nocardia_vulneris
k__Bacteria; p__Actinobacteria; c__Actinomycetia; o__Corynebacteriales; f__Nocardiaceae; g__Nocardia; s__Nocardia_xishanensis
k__Bacteria; p__Actinobacteria; c__Actinomycetia; o__Corynebacteriales; f__Nocardiaceae; g__Nocardia; s__Nocardia_yamanashiensis
k__Bacteria; p__Actinobacteria; c__Actinomycetia; o__Corynebacteriales; f__Nocardiaceae; g__Nocardia; s__Nocardia_yunnanensis
k__Bacteria; p__Actinobacteria; c__Actinomycetia; o__Corynebacteriales; f__Nocardiaceae; g__Nocardia; s__Unclassified
k__Bacteria; p__Actinobacteria; c__Actinomycetia; o__Corynebacteriales; f__Nocardiaceae; g__Rhodococcus; s__Rhodococcus_aetherivorans
k__Bacteria; p__Actinobacteria; c__Actinomycetia; o__Corynebacteriales; f__Nocardiaceae; g__Rhodococcus; s__Rhodococcus_agglutinans
k__Bacteria; p__Actinobacteria; c__Actinomycetia; o__Corynebacteriales; f__Nocardiaceae; g__Rhodococcus; s__Rhodococcus_coprophilus
k__Bacteria; p__Actinobacteria; c__Actinomycetia; o__Corynebacteriales; f__Nocardiaceae; g__Rhodococcus; s__Rhodococcus_corynebacterioides
k__Bacteria; p__Actinobacteria; c__Actinomycetia; o__Corynebacteriales; f__Nocardiaceae; g__Rhodococcus; s__Rhodococcus_defluvii
k__Bacteria; p__Actinobacteria; c__Actinomycetia; o__Corynebacteriales; f__Nocardiaceae; g__Rhodococcus; s__Rhodococcus_erythropolis
k__Bacteria; p__Actinobacteria; c__Actinomycetia; o__Corynebacteriales; f__Nocardiaceae; g__Rhodococcus; s__Rhodococcus_fascians
k__Bacteria; p__Actinobacteria; c__Actinomycetia; o__Corynebacteriales; f__Nocardiaceae; g__Rhodococcus; s__Rhodococcus_gordoniae
k__Bacteria; p__Actinobacteria; c__Actinomycetia; o__Corynebacteriales; f__Nocardiaceae; g__Rhodococcus; s__Rhodococcus_hoagii
k__Bacteria; p__Actinobacteria; c__Actinomycetia; o__Corynebacteriales; f__Nocardiaceae; g__Rhodococcus; s__Rhodococcus_jostii
k__Bacteria; p__Actinobacteria; c__Actinomycetia; o__Corynebacteriales; f__Nocardiaceae; g__Rhodococcus; s__Rhodococcus_kroppenstedtii
k__Bacteria; p__Actinobacteria; c__Actinomycetia; o__Corynebacteriales; f__Nocardiaceae; g__Rhodococcus; s__Rhodococcus_kyotonensis
k__Bacteria; p__Actinobacteria; c__Actinomycetia; o__Corynebacteriales; f__Nocardiaceae; g__Rhodococcus; s__Rhodococcus_maanshanensis
k__Bacteria; p__Actinobacteria; c__Actinomycetia; o__Corynebacteriales; f__Nocardiaceae; g__Rhodococcus; s__Rhodococcus_marinonascens
k__Bacteria; p__Actinobacteria; c__Actinomycetia; o__Corynebacteriales; f__Nocardiaceae; g__Rhodococcus; s__Rhodococcus_opacus
k__Bacteria; p__Actinobacteria; c__Actinomycetia; o__Corynebacteriales; f__Nocardiaceae; g__Rhodococcus; s__Rhodococcus_phenolicus
k__Bacteria; p__Actinobacteria; c__Actinomycetia; o__Corynebacteriales; f__Nocardiaceae; g__Rhodococcus; s__Rhodococcus_pyridinivorans
k__Bacteria; p__Actinobacteria; c__Actinomycetia; o__Corynebacteriales; f__Nocardiaceae; g__Rhodococcus; s__Rhodococcus_qingshengii
k__Bacteria; p__Actinobacteria; c__Actinomycetia; o__Corynebacteriales; f__Nocardiaceae; g__Rhodococcus; s__Rhodococcus_rhodnii
k__Bacteria; p__Actinobacteria; c__Actinomycetia; o__Corynebacteriales; f__Nocardiaceae; g__Rhodococcus; s__Rhodococcus_rhodochrous
k__Bacteria; p__Actinobacteria; c__Actinomycetia; o__Corynebacteriales; f__Nocardiaceae; g__Rhodococcus; s__Rhodococcus_ruber
k__Bacteria; p__Actinobacteria; c__Actinomycetia; o__Corynebacteriales; f__Nocardiaceae; g__Rhodococcus; s__Rhodococcus_sp.
k__Bacteria; p__Actinobacteria; c__Actinomycetia; o__Corynebacteriales; f__Nocardiaceae; g__Rhodococcus; s__Rhodococcus_sp._008
k__Bacteria; p__Actinobacteria; c__Actinomycetia; o__Corynebacteriales; f__Nocardiaceae; g__Rhodococcus; s__Rhodococcus_sp._06_221_2
k__Bacteria; p__Actinobacteria; c__Actinomycetia; o__Corynebacteriales; f__Nocardiaceae; g__Rhodococcus; s__Rhodococcus_sp._06_235_1A
k__Bacteria; p__Actinobacteria; c__Actinomycetia; o__Corynebacteriales; f__Nocardiaceae; g__Rhodococcus; s__Rhodococcus_sp._06_418_5
k__Bacteria; p__Actinobacteria; c__Actinomycetia; o__Corynebacteriales; f__Nocardiaceae; g__Rhodococcus; s__Rhodococcus_sp._06_621_2
k__Bacteria; p__Actinobacteria; c__Actinomycetia; o__Corynebacteriales; f__Nocardiaceae; g__Rhodococcus; s__Rhodococcus_sp._1163
k__Bacteria; p__Actinobacteria; c__Actinomycetia; o__Corynebacteriales; f__Nocardiaceae; g__Rhodococcus; s__Rhodococcus_sp._1168
k__Bacteria; p__Actinobacteria; c__Actinomycetia; o__Corynebacteriales; f__Nocardiaceae; g__Rhodococcus; s__Rhodococcus_sp._14_2470_1a
k__Bacteria; p__Actinobacteria; c__Actinomycetia; o__Corynebacteriales; f__Nocardiaceae; g__Rhodococcus; s__Rhodococcus_sp._15_2388_1_1a
k__Bacteria; p__Actinobacteria; c__Actinomycetia; o__Corynebacteriales; f__Nocardiaceae; g__Rhodococcus; s__Rhodococcus_sp._15_649_2_2
k__Bacteria; p__Actinobacteria; c__Actinomycetia; o__Corynebacteriales; f__Nocardiaceae; g__Rhodococcus; s__Rhodococcus_sp._ACPA1
k__Bacteria; p__Actinobacteria; c__Actinomycetia; o__Corynebacteriales; f__Nocardiaceae; g__Rhodococcus; s__Rhodococcus_sp._ACS1
k__Bacteria; p__Actinobacteria; c__Actinomycetia; o__Corynebacteriales; f__Nocardiaceae; g__Rhodococcus; s__Rhodococcus_sp._AG1013
k__Bacteria; p__Actinobacteria; c__Actinomycetia; o__Corynebacteriales; f__Nocardiaceae; g__Rhodococcus; s__Rhodococcus_sp._B7740
k__Bacteria; p__Actinobacteria; c__Actinomycetia; o__Corynebacteriales; f__Nocardiaceae; g__Rhodococcus; s__Rhodococcus_sp._BUPNP1
k__Bacteria; p__Actinobacteria; c__Actinomycetia; o__Corynebacteriales; f__Nocardiaceae; g__Rhodococcus; s__Rhodococcus_sp._CUA_806
k__Bacteria; p__Actinobacteria; c__Actinomycetia; o__Corynebacteriales; f__Nocardiaceae; g__Rhodococcus; s__Rhodococcus_sp._DK17
k__Bacteria; p__Actinobacteria; c__Actinomycetia; o__Corynebacteriales; f__Nocardiaceae; g__Rhodococcus; s__Rhodococcus_sp._HS_D2
k__Bacteria; p__Actinobacteria; c__Actinomycetia; o__Corynebacteriales; f__Nocardiaceae; g__Rhodococcus; s__Rhodococcus_sp._IITR03
k__Bacteria; p__Actinobacteria; c__Actinomycetia; o__Corynebacteriales; f__Nocardiaceae; g__Rhodococcus; s__Rhodococcus_sp._JG_3
k__Bacteria; p__Actinobacteria; c__Actinomycetia; o__Corynebacteriales; f__Nocardiaceae; g__Rhodococcus; s__Rhodococcus_sp._JVH1
k__Bacteria; p__Actinobacteria; c__Actinomycetia; o__Corynebacteriales; f__Nocardiaceae; g__Rhodococcus; s__Rhodococcus_sp._KBW08
k__Bacteria; p__Actinobacteria; c__Actinomycetia; o__Corynebacteriales; f__Nocardiaceae; g__Rhodococcus; s__Rhodococcus_sp._LB1
k__Bacteria; p__Actinobacteria; c__Actinomycetia; o__Corynebacteriales; f__Nocardiaceae; g__Rhodococcus; s__Rhodococcus_sp._Leaf278
k__Bacteria; p__Actinobacteria; c__Actinomycetia; o__Corynebacteriales; f__Nocardiaceae; g__Rhodococcus; s__Rhodococcus_sp._M8
k__Bacteria; p__Actinobacteria; c__Actinomycetia; o__Corynebacteriales; f__Nocardiaceae; g__Rhodococcus; s__Rhodococcus_sp._MEB064
k__Bacteria; p__Actinobacteria; c__Actinomycetia; o__Corynebacteriales; f__Nocardiaceae; g__Rhodococcus; s__Rhodococcus_sp._MTM3W5.2
k__Bacteria; p__Actinobacteria; c__Actinomycetia; o__Corynebacteriales; f__Nocardiaceae; g__Rhodococcus; s__Rhodococcus_sp._NCIMB_12038
k__Bacteria; p__Actinobacteria; c__Actinomycetia; o__Corynebacteriales; f__Nocardiaceae; g__Rhodococcus; s__Rhodococcus_sp._NJ_530
k__Bacteria; p__Actinobacteria; c__Actinomycetia; o__Corynebacteriales; f__Nocardiaceae; g__Rhodococcus; s__Rhodococcus_sp._OK269
k__Bacteria; p__Actinobacteria; c__Actinomycetia; o__Corynebacteriales; f__Nocardiaceae; g__Rhodococcus; s__Rhodococcus_sp._OK302
k__Bacteria; p__Actinobacteria; c__Actinomycetia; o__Corynebacteriales; f__Nocardiaceae; g__Rhodococcus; s__Rhodococcus_sp._OK519
k__Bacteria; p__Actinobacteria; c__Actinomycetia; o__Corynebacteriales; f__Nocardiaceae; g__Rhodococcus; s__Rhodococcus_sp._P1Y
k__Bacteria; p__Actinobacteria; c__Actinomycetia; o__Corynebacteriales; f__Nocardiaceae; g__Rhodococcus; s__Rhodococcus_sp._PBTS_1
k__Bacteria; p__Actinobacteria; c__Actinomycetia; o__Corynebacteriales; f__Nocardiaceae; g__Rhodococcus; s__Rhodococcus_sp._PML026
k__Bacteria; p__Actinobacteria; c__Actinomycetia; o__Corynebacteriales; f__Nocardiaceae; g__Rhodococcus; s__Rhodococcus_sp._Q1
k__Bacteria; p__Actinobacteria; c__Actinomycetia; o__Corynebacteriales; f__Nocardiaceae; g__Rhodococcus; s__Rhodococcus_sp._R1101
k__Bacteria; p__Actinobacteria; c__Actinomycetia; o__Corynebacteriales; f__Nocardiaceae; g__Rhodococcus; s__Rhodococcus_sp._RD6.2
k__Bacteria; p__Actinobacteria; c__Actinomycetia; o__Corynebacteriales; f__Nocardiaceae; g__Rhodococcus; s__Rhodococcus_sp._RS1C4
k__Bacteria; p__Actinobacteria; c__Actinomycetia; o__Corynebacteriales; f__Nocardiaceae; g__Rhodococcus; s__Rhodococcus_sp._S2_17
k__Bacteria; p__Actinobacteria; c__Actinomycetia; o__Corynebacteriales; f__Nocardiaceae; g__Rhodococcus; s__Rhodococcus_sp._SBT000017
k__Bacteria; p__Actinobacteria; c__Actinomycetia; o__Corynebacteriales; f__Nocardiaceae; g__Rhodococcus; s__Rhodococcus_sp._SC4
k__Bacteria; p__Actinobacteria; c__Actinomycetia; o__Corynebacteriales; f__Nocardiaceae; g__Rhodococcus; s__Rhodococcus_sp._WMMA185
k__Bacteria; p__Actinobacteria; c__Actinomycetia; o__Corynebacteriales; f__Nocardiaceae; g__Rhodococcus; s__Rhodococcus_sp._X156
k__Bacteria; p__Actinobacteria; c__Actinomycetia; o__Corynebacteriales; f__Nocardiaceae; g__Rhodococcus; s__Rhodococcus_sp._p52
[truncated: 26,287 more rows]
